# Supplementary material for: Insertion Torque Characteristics of the KS 3 Implant in Weak Bone, Standardized Extraction-Socket-like, and Maxillary Sinus Simulation Models: An In Vitro Comparative Study
Source: Bioengineering (Basel). 2026 Jun 19;13(6):705. doi: 10.3390/bioengineering13060705 (PMC13295728; doi:10.3390/bioengineering13060705)
Supplement: Supplementary file 1 [file bioengineering-13-00705-s001.zip]

Archive with 6 entries (6 files):
- WeakBone Raw.csv
- Maxillary sinus model with CAS Raw.csv
- Maxillary sinus model with Compaction Raw.csv
- Standardized extraction-socket-like Case 1 Raw.csv
- Standardized extraction-socket-like Case 2 Raw.csv
- Supplementary Tables.pdf
