# Supplementary material for: Insertion Torque Characteristics of the KS 3 Implant in Weak Bone, Standardized Extraction-Socket-like, and Maxillary Sinus Simulation Models: An In Vitro Comparative Study
Source: Bioengineering (Basel). 2026 Jun 19;13(6):705. doi: 10.3390/bioengineering13060705 (PMC13295728; doi:10.3390/bioengineering13060705)
Supplement: Supplementary file 1 [file bioengineering-13-00705-s001.zip › WeakBone Raw.csv]

TSIII							KS 3
Depth	1	2	3	4	5		Depth	1	2	3	4	5
0.03	0.407	0.295	0.289	0.289	0.415		0.03	0.135	0.350	0.106	0.132	0.343
0.06	0.406	0.286	0.398	0.281	0.414		0.06	0.151	0.349	0.112	0.148	0.110
0.11	0.408	0.293	0.400	0.287	0.299		0.11	0.162	0.334	0.097	0.159	0.328
0.15	0.425	0.302	0.417	0.296	0.434		0.15	0.181	0.318	0.104	0.102	0.102
0.2	0.425	0.306	0.416	0.416	0.433		0.2	0.181	0.303	0.103	0.312	0.312
0.25	0.406	0.296	0.398	0.398	0.302		0.25	0.185	0.302	0.086	0.084	0.181
0.3	0.395	0.294	0.387	0.288	0.300		0.3	0.196	0.298	0.099	0.192	0.192
0.35	0.396	0.293	0.287	0.287	0.404		0.35	0.198	0.288	0.093	0.282	0.091
0.4	0.394	0.305	0.386	0.386	0.402		0.4	0.174	0.279	0.091	0.171	0.090
0.46	0.386	0.306	0.300	0.300	0.312		0.46	0.167	0.274	0.083	0.081	0.164
0.51	0.367	0.290	0.360	0.284	0.375		0.51	0.167	0.262	0.078	0.076	0.163
0.55	0.364	0.289	0.283	0.357	0.371		0.55	0.162	0.258	0.079	0.252	0.077
0.61	0.374	0.298	0.367	0.367	0.382		0.61	0.164	0.243	0.092	0.090	0.238
0.65	0.376	0.310	0.369	0.304	0.384		0.65	0.160	0.235	0.092	0.090	0.231
0.7	0.360	0.314	0.353	0.308	0.367		0.7	0.156	0.237	0.081	0.153	0.153
0.75	0.354	0.308	0.347	0.302	0.361		0.75	0.164	0.232	0.087	0.238	0.238
0.81	0.368	0.302	0.296	0.361	0.376		0.81	0.184	0.231	0.089	0.087	0.227
0.85	0.386	0.305	0.379	0.379	0.312		0.85	0.189	0.226	0.107	0.185	0.185
0.9	0.394	0.309	0.303	0.303	0.402		0.9	0.192	0.219	0.111	0.215	0.188
0.96	0.374	0.300	0.294	0.294	0.381		0.96	0.196	0.210	0.111	0.097	0.097
1.01	0.373	0.294	0.365	0.288	0.300		1.01	0.208	0.205	0.110	0.201	0.107
1.05	0.403	0.307	0.300	0.395	0.313		1.05	0.204	0.207	0.122	0.200	0.120
1.1	0.424	0.335	0.329	0.416	0.342		1.1	0.203	0.200	0.131	0.128	0.128
1.16	0.433	0.384	0.424	0.424	0.392		1.16	0.196	0.190	0.145	0.142	0.192
1.21	0.432	0.436	0.428	0.423	0.441		1.21	0.172	0.179	0.159	0.168	0.168
1.25	0.432	0.485	0.475	0.423	0.494		1.25	0.173	0.177	0.183	0.179	0.173
1.31	0.443	0.531	0.521	0.434	0.542		1.31	0.177	0.185	0.207	0.181	0.181
1.35	0.481	0.596	0.584	0.471	0.490		1.35	0.172	0.188	0.230	0.169	0.225
1.4	0.500	0.624	0.611	0.490	0.636		1.4	0.163	0.204	0.251	0.246	0.246
1.45	0.525	0.634	0.621	0.621	0.535		1.45	0.171	0.213	0.264	0.209	0.168
1.5	0.546	0.648	0.635	0.535	0.557		1.5	0.179	0.215	0.276	0.175	0.210
1.55	0.550	0.658	0.645	0.645	0.561		1.55	0.199	0.227	0.285	0.279	0.223
1.6	0.574	0.660	0.562	0.562	0.585		1.6	0.217	0.234	0.280	0.230	0.230
1.65	0.621	0.675	0.608	0.661	0.688		1.65	0.242	0.240	0.281	0.237	0.235
1.7	0.668	0.710	0.654	0.696	0.681		1.7	0.254	0.261	0.273	0.256	0.249
1.75	0.689	0.773	0.675	0.675	0.788		1.75	0.272	0.270	0.273	0.264	0.264
1.8	0.723	0.842	0.825	0.709	0.738		1.8	0.281	0.281	0.259	0.254	0.275
1.85	0.823	0.935	0.916	0.916	0.839		1.85	0.284	0.274	0.258	0.278	0.269
1.9	0.967	1.023	1.003	1.003	0.986		1.9	0.290	0.292	0.255	0.284	0.284
1.95	1.065	1.118	1.096	1.043	1.141		1.95	0.286	0.315	0.260	0.308	0.308
2	1.171	1.183	1.148	1.148	1.206		2	0.299	0.365	0.258	0.253	0.293
2.05	1.275	1.239	1.214	1.214	1.301		2.05	0.299	0.402	0.262	0.393	0.393
2.1	1.332	1.274	1.249	1.306	1.299		2.1	0.298	0.418	0.285	0.292	0.410
2.15	1.356	1.310	1.329	1.284	1.383		2.15	0.296	0.417	0.300	0.409	0.294
2.2	1.434	1.326	1.300	1.405	1.463		2.2	0.295	0.421	0.311	0.412	0.412
2.25	1.500	1.404	1.376	1.470	1.530		2.25	0.311	0.427	0.319	0.305	0.305
2.31	1.661	1.530	1.500	1.628	1.561		2.31	0.321	0.431	0.338	0.331	0.331
2.35	1.806	1.673	1.639	1.639	1.706		2.35	0.338	0.427	0.359	0.418	0.332
2.4	1.888	1.839	1.850	1.802	1.926		2.4	0.353	0.397	0.383	0.346	0.375
2.45	2.032	1.958	1.919	1.992	1.997		2.45	0.376	0.394	0.429	0.386	0.386
2.5	2.085	1.979	2.044	2.044	2.127		2.5	0.409	0.419	0.450	0.441	0.441
2.55	2.229	2.065	2.185	2.024	2.274		2.55	0.472	0.450	0.479	0.441	0.463
2.6	2.258	2.064	2.213	2.023	2.106		2.6	0.532	0.489	0.538	0.521	0.479
2.65	2.331	2.080	2.285	2.285	2.121		2.65	0.565	0.530	0.575	0.553	0.519
2.7	2.410	2.047	2.006	2.006	2.088		2.7	0.596	0.566	0.624	0.584	0.612
2.75	2.627	2.102	2.574	2.574	2.679		2.75	0.614	0.665	0.687	0.674	0.674
2.8	2.712	2.194	2.150	2.658	2.767		2.8	0.671	0.777	0.748	0.733	0.657
2.85	2.554	2.348	2.503	2.503	2.605		2.85	0.721	0.871	0.835	0.707	0.818
2.9	2.474	2.375	2.327	2.424	2.523		2.9	0.755	0.985	0.960	0.965	0.941
2.95	2.434	2.426	2.386	2.386	2.483		2.95	0.833	1.087	1.037	1.065	0.817
3	2.521	2.401	2.353	2.470	2.571		3	0.957	1.185	1.143	1.162	1.120
3.05	2.480	2.409	2.360	2.430	2.530		3.05	1.089	1.266	1.215	1.190	1.190
3.1	2.445	2.309	2.396	2.262	2.355		3.1	1.233	1.303	1.247	1.277	1.277
3.15	2.408	2.228	2.183	2.360	2.456		3.15	1.343	1.310	1.295	1.269	1.269
3.2	2.370	2.158	2.322	2.322	2.201		3.2	1.418	1.324	1.388	1.360	1.298
3.25	2.347	2.110	2.068	2.068	2.394		3.25	1.461	1.374	1.464	1.434	1.347
3.3	2.317	2.165	2.121	2.121	2.208		3.3	1.501	1.479	1.582	1.449	1.471
3.35	2.229	2.196	2.185	2.024	2.274		3.35	1.531	1.628	1.772	1.500	1.500
3.4	2.220	2.272	2.227	2.227	2.265		3.4	1.576	1.836	1.850	1.800	1.813
3.45	2.266	2.424	2.221	2.376	2.311		3.45	1.703	2.018	1.923	1.669	1.669
3.5	2.188	2.434	2.385	2.145	2.482		3.5	1.811	2.097	1.955	2.055	2.055
3.55	2.195	2.281	2.151	2.236	2.327		3.55	1.868	2.136	1.950	1.830	1.830
3.6	2.300	2.165	2.121	2.254	2.208		3.6	1.982	2.137	2.014	1.974	1.974
3.65	2.303	2.111	2.069	2.257	2.154		3.65	1.990	2.145	2.102	1.950	1.950
3.7	2.285	2.128	2.086	2.239	2.331		3.7	2.051	2.209	2.224	2.180	2.165
3.75	2.233	2.148	2.105	2.105	2.191		3.75	2.136	2.216	2.292	2.246	2.246
3.8	2.235	2.137	2.095	2.190	2.180		3.8	2.162	2.308	2.287	2.241	2.241
3.85	2.292	2.099	2.246	2.057	2.141		3.85	2.118	2.357	2.296	2.310	2.250
3.9	2.323	2.108	2.277	2.065	2.370		3.9	2.123	2.423	2.309	2.262	2.262
3.95	2.331	2.163	2.284	2.284	2.377		3.95	2.177	2.489	2.426	2.439	2.133
4	2.358	2.217	2.311	2.173	2.405		4	2.321	2.574	2.572	2.523	2.523
4.05	2.360	2.241	2.313	2.196	2.286		4.05	2.403	2.720	2.739	2.355	2.355
4.1	2.407	2.249	2.204	2.359	2.294		4.1	2.468	2.818	2.834	2.419	2.777
4.15	2.579	2.223	2.178	2.527	2.267		4.15	2.528	2.886	2.916	2.478	2.478
4.2	2.721	2.249	2.666	2.204	2.775		4.2	2.627	2.939	2.996	2.880	2.936
4.25	2.790	2.281	2.236	2.734	2.327		4.25	2.754	3.053	3.131	3.069	3.069
4.3	2.813	2.330	2.757	2.283	2.869		4.3	2.865	3.233	3.265	2.808	3.168
4.35	2.899	2.376	2.841	2.841	2.424		4.35	2.993	3.369	3.429	3.301	3.361
4.4	3.023	2.408	2.962	2.962	3.083		4.4	3.132	3.463	3.542	3.394	3.070
4.45	3.037	2.428	2.976	2.379	2.476		4.45	3.287	3.496	3.695	3.621	3.221
4.5	2.998	2.520	2.469	2.938	3.058		4.5	3.409	3.568	3.901	3.823	3.823
4.55	2.911	2.714	2.852	2.852	2.768		4.55	3.460	3.645	4.083	3.572	3.391
4.6	2.907	2.802	2.746	2.849	2.858		4.6	3.515	3.714	4.313	3.640	4.226
4.65	3.055	2.862	2.805	2.993	3.116		4.65	3.601	3.805	4.418	3.729	3.529
4.7	3.303	2.891	2.833	2.833	3.369		4.7	3.725	3.860	4.513	3.783	3.783
4.75	3.416	2.928	3.348	2.869	3.485		4.75	3.851	3.981	4.584	3.902	3.902
4.8	3.504	2.941	3.434	3.434	3.000		4.8	3.969	4.119	4.736	3.889	4.037
4.85	3.533	2.999	2.939	3.462	3.059		4.85	4.117	4.304	4.870	4.034	4.034
4.9	3.531	3.063	3.461	3.461	3.602		4.9	4.192	4.447	4.980	4.880	4.358
4.95	3.540	3.055	3.469	3.469	3.611		4.95	4.268	4.567	5.011	4.911	4.911
5	3.562	3.127	3.491	3.491	3.189		5	4.312	4.641	5.003	4.225	4.548
5.05	3.497	3.271	3.427	3.427	3.567		5.05	4.317	4.765	4.958	4.859	4.231
5.1	3.418	3.377	3.350	3.350	3.487		5.1	4.310	4.832	4.997	4.897	4.897
5.15	3.502	3.447	3.432	3.378	3.516		5.15	4.346	4.953	5.048	4.259	4.853
5.2	3.649	3.456	3.576	3.387	3.722		5.2	4.417	4.945	5.075	4.974	4.974
5.25	3.799	3.451	3.723	3.382	3.520		5.25	4.555	4.993	5.076	4.893	4.464
5.3	3.921	3.408	3.842	3.339	3.476		5.3	4.640	5.099	5.079	4.547	4.547
5.35	4.039	3.334	3.958	3.958	3.400		5.35	4.722	5.188	5.093	4.991	4.991
5.4	4.119	3.298	3.233	3.233	3.364		5.4	4.725	5.242	5.096	5.137	5.137
5.45	4.110	3.255	3.190	3.190	4.192		5.45	4.771	5.230	5.155	5.125	4.676
5.5	4.080	3.237	3.173	3.173	4.161		5.5	4.813	5.259	5.259	5.153	4.716
5.55	4.057	3.441	3.372	3.372	3.510		5.55	4.875	5.353	5.367	4.778	5.259
5.6	4.066	3.774	3.698	3.985	3.849		5.6	5.017	5.562	5.513	5.451	5.403
5.65	4.133	4.011	4.050	3.931	4.091		5.65	5.109	5.791	5.625	5.675	5.007
5.7	4.323	4.151	4.068	4.068	4.410		5.7	5.111	5.877	5.613	5.501	5.008
5.75	4.567	4.148	4.065	4.476	4.659		5.75	5.048	5.876	5.548	4.947	5.437
5.8	4.786	4.090	4.691	4.691	4.882		5.8	4.952	5.850	5.492	5.733	5.383
5.85	4.962	4.121	4.862	4.862	5.061		5.85	4.891	5.835	5.495	4.793	4.793
5.9	5.016	4.230	4.915	4.146	4.315		5.9	4.813	5.866	5.563	5.749	5.452
5.95	5.166	4.384	5.063	5.063	4.471		5.95	4.800	5.939	5.715	5.601	5.601
6	5.293	4.549	5.187	4.458	5.399		6	4.868	5.921	5.899	5.802	5.781
6.05	5.322	4.667	5.215	5.215	4.761		6.05	5.014	5.823	6.040	5.707	5.919
6.1	5.442	4.836	4.739	5.333	4.933		6.1	5.160	5.789	6.156	6.033	5.673
6.15	5.559	4.967	5.448	4.867	5.670		6.15	5.271	5.868	6.204	5.751	5.751
6.2	5.745	5.074	5.630	4.973	5.860		6.2	5.381	5.986	6.278	5.273	6.152
6.25	6.070	5.194	5.090	5.090	6.191		6.25	5.506	6.097	6.377	5.396	5.396
6.3	6.317	5.318	6.191	6.191	5.425		6.3	5.555	6.146	6.475	5.443	6.345
6.35	6.494	5.551	5.440	5.440	5.662		6.35	5.577	6.202	6.573	5.465	6.441
6.4	6.766	5.752	5.637	6.631	5.867		6.4	5.558	6.274	6.662	6.149	5.447
6.45	6.956	5.997	6.817	5.877	6.117		6.45	5.676	6.423	6.785	5.562	6.295
6.5	7.153	6.201	6.077	6.077	6.325		6.5	5.756	6.522	7.012	6.391	5.641
6.55	7.354	6.303	6.177	7.207	6.429		6.55	5.807	6.550	7.173	7.030	6.419
6.6	7.470	6.582	7.320	7.320	7.619		6.6	5.874	6.543	7.354	5.756	6.412
6.65	7.464	6.899	7.315	7.315	7.037		6.65	5.940	6.597	7.417	5.821	5.821
6.7	7.605	7.120	7.453	7.453	7.757		6.7	6.131	6.861	7.517	7.367	7.367
6.75	7.779	7.273	7.623	7.623	7.418		6.75	6.284	7.158	7.663	7.015	6.158
6.8	7.928	7.381	7.769	7.769	7.529		6.8	6.466	7.416	7.862	7.705	7.268
6.85	8.160	7.477	7.997	7.997	8.323		6.85	6.620	7.623	8.060	6.488	7.898
6.9	8.381	7.565	8.213	8.213	7.717		6.9	6.759	7.926	8.181	8.017	7.768
6.95	8.547	7.591	8.376	8.376	8.718		6.95	6.961	8.149	8.266	7.986	7.986
7	8.674	7.562	7.410	8.501	7.713		7	7.215	8.398	8.358	7.071	8.191
7.05	8.680	7.706	7.552	8.507	7.861		7.05	7.568	8.660	8.563	8.487	8.391
7.1	8.673	7.881	8.500	8.500	8.039		7.1	7.843	8.854	8.793	7.686	7.686
7.15	8.767	7.978	7.818	8.592	8.137		7.15	8.061	8.994	9.079	8.814	7.900
7.2	8.889	8.045	7.885	7.885	9.067		7.2	8.230	9.093	9.375	8.065	8.065
7.25	9.032	8.203	8.039	8.851	8.367		7.25	8.411	9.290	9.617	8.243	9.425
7.3	9.275	8.353	9.089	9.089	9.460		7.3	8.673	9.494	9.842	9.646	9.304
7.35	9.535	8.480	8.310	9.344	9.726		7.35	8.948	9.810	10.151	8.769	8.769
7.4	9.689	8.606	9.495	9.495	8.779		7.4	9.265	10.038	10.465	9.079	9.079
7.45	9.840	8.700	9.643	8.526	10.037		7.45	9.563	10.357	10.781	10.566	10.150
7.5	9.970	8.811	8.634	9.771	8.987		7.5	9.903	10.651	11.026	10.438	9.705
7.55	10.083	8.936	8.757	9.881	10.284		7.55	10.244	10.921	11.285	11.059	10.039
7.6	10.260	9.072	8.891	10.055	10.465		7.6	10.540	11.112	11.531	10.329	10.890
7.65	10.462	9.223	10.253	9.038	10.671		7.65	10.815	11.310	11.799	11.563	11.083
7.7	10.663	9.391	9.203	9.203	9.579		7.7	11.067	11.567	12.165	11.336	11.336
7.75	10.888	9.660	9.467	9.467	9.853		7.75	11.412	11.896	12.520	11.183	11.183
7.8	11.058	9.865	10.837	9.668	11.280		7.8	11.696	12.298	12.895	12.637	12.052
7.85	11.255	10.039	9.838	11.030	11.480		7.85	11.974	12.658	13.258	11.734	12.993
7.9	11.456	10.136	9.933	9.933	10.338		7.9	12.333	13.072	13.637	12.811	13.364
7.95	11.581	10.142	9.939	9.939	10.344		7.95	12.628	13.425	13.983	12.376	12.376
8	11.655	10.238	11.422	10.033	10.443		8	12.880	13.692	14.237	13.418	13.418
8.05	11.748	10.509	10.299	11.513	11.983		8.05	13.198	13.894	14.541	12.935	12.935
8.1	11.891	10.785	11.653	11.653	11.000		8.1	13.521	14.091	14.958	14.659	13.250
8.15	11.924	10.991	10.771	10.771	12.162		8.15	13.815	14.364	15.246	14.076	14.941
8.2	12.047	11.086	11.806	11.806	12.288		8.2	14.096	14.599	15.469	13.814	14.307
8.25	12.267	11.227	11.003	12.022	12.512		8.25	14.318	14.929	15.779	14.031	14.631
8.3	12.465	11.407	12.216	12.216	11.636		8.3	14.609	15.143	16.047	14.841	15.726
8.35	12.700	11.575	12.446	12.446	11.806		8.35	14.908	15.544	16.428	14.610	15.233
8.4	12.953	11.767	12.694	11.532	12.003		8.4	15.283	15.889	16.705	14.977	14.977
8.45	13.127	11.926	11.687	11.687	13.390		8.45	15.536	16.247	16.946	16.608	16.608
8.5	13.248	12.141	12.983	12.983	12.383		8.5	15.756	16.478	17.156	15.441	15.441
8.55	13.483	12.391	12.143	12.143	13.753		8.55	16.032	16.759	17.402	15.712	17.054
8.6	13.682	12.637	13.409	13.409	12.890		8.6	16.249	17.041	17.828	17.471	15.924
8.65	13.898	12.673	13.620	13.620	14.176		8.65	16.586	17.291	18.178	16.945	16.254
8.7	14.102	12.696	12.442	13.820	12.949		8.7	16.830	17.516	18.506	16.493	16.493
8.75	14.377	12.966	14.090	14.090	14.665		8.75	17.006	17.772	18.719	18.345	16.666
8.8	14.685	13.209	12.944	12.944	14.979		8.8	17.132	17.953	19.002	18.621	16.790
8.85	14.819	13.321	13.055	14.523	13.588		8.85	17.421	18.178	19.305	18.919	18.919
8.9	14.897	13.545	14.599	14.599	13.816		8.9	17.686	18.447	19.533	18.078	17.332
8.95	15.042	13.731	14.741	14.741	15.343		8.95	17.882	18.700	19.563	18.326	18.326
9	15.197	13.872	13.595	14.893	14.150		9	18.004	19.019	19.626	19.233	19.233
9.05	15.269	14.077	14.963	14.963	14.359		9.05	18.114	19.286	19.833	18.900	19.437
9.1	15.436	14.320	15.127	14.034	14.607		9.1	18.337	19.457	20.141	19.068	17.971
9.15	15.741	14.602	14.310	14.310	16.056		9.15	18.629	19.689	20.526	18.257	18.257
9.2	15.919	14.892	14.594	15.600	16.237		9.2	18.880	19.836	20.888	20.470	18.502
9.25	15.984	15.012	14.712	15.665	15.313		9.25	19.106	19.998	21.250	20.825	19.598
9.3	16.060	15.053	14.752	15.739	15.354		9.3	19.313	20.299	21.445	21.016	19.893
9.35	16.305	15.225	14.920	14.920	15.529		9.35	19.572	20.634	21.651	19.181	19.181
9.4	16.655	15.499	15.189	16.321	15.809		9.4	19.809	20.982	21.874	20.563	20.563
9.45	16.847	15.874	15.557	15.557	16.192		9.45	19.992	20.981	22.004	20.561	20.561
9.5	16.913	16.153	16.575	15.830	16.477		9.5	20.098	21.082	22.108	20.661	21.666
9.55	17.006	16.292	15.966	16.666	16.618		9.55	20.226	21.295	22.241	21.796	19.822
9.6	17.253	16.514	16.184	16.184	16.844		9.6	20.478	21.532	22.392	20.069	21.944
9.65	17.400	16.729	16.395	16.395	17.748		9.65	20.690	21.817	22.490	20.276	22.041
9.7	17.473	16.891	16.553	17.124	17.823		9.7	20.817	21.957	22.743	21.518	21.518
9.75	17.672	17.156	16.813	16.813	18.026		9.75	20.939	22.157	23.004	22.544	21.713
9.8	17.755	17.423	17.400	17.400	17.771		9.8	21.006	22.275	23.152	20.586	20.586
9.85	18.018	17.465	17.658	17.658	18.378		9.85	20.958	22.296	23.159	21.850	20.539
9.9	18.382	17.424	17.075	17.075	17.772		9.9	20.901	22.306	23.187	21.860	22.723
9.95	18.585	17.403	17.055	17.055	18.957		9.95	20.951	22.241	23.301	21.796	22.835
10	18.741	17.562	17.211	17.211	17.913		10	20.964	22.202	23.347	20.545	22.880
10.05	18.908	17.818	18.530	18.530	18.175		10.05	20.947	22.075	23.375	21.633	22.908
10.1	18.904	18.086	17.724	17.724	18.448		10.1	20.928	22.012	23.399	22.931	20.510
10.15	18.744	18.016	17.655	17.655	18.376		10.15	20.862	22.000	23.312	21.560	20.445
10.2	18.632	17.784	18.260	18.260	19.005		10.2	20.840	22.033	23.227	20.423	21.592
10.25	18.590	17.833	18.218	17.476	18.961		10.25	20.815	22.076	23.033	22.572	22.572
10.3	18.541	17.908	17.550	17.550	18.912		10.3	20.721	21.942	22.845	22.389	20.306
10.35	18.479	17.848	17.491	18.109	18.205		10.35	20.563	21.739	22.727	20.152	21.304
10.4	18.264	17.615	17.899	17.899	17.967		10.4	20.315	21.492	22.601	19.909	19.909
10.45	17.894	17.262	17.536	17.536	17.607		10.45	19.991	21.243	22.408	19.591	20.818
10.5	17.696	17.029	16.689	17.343	17.370		10.5	19.767	20.830	22.215	20.413	19.372
10.55	17.455	16.709	17.106	17.106	17.804		10.55	19.523	20.263	21.851	19.857	21.414
10.6	17.198	16.282	16.854	15.957	17.542		10.6	19.257	19.657	21.227	18.872	19.264
10.65	16.947	15.915	16.608	15.597	16.233		10.65	18.837	19.062	20.591	20.179	18.681
10.7	16.500	15.591	15.279	16.170	16.830		10.7	18.451	18.485	20.105	18.082	18.082
10.75	15.920	15.209	15.602	14.905	15.513		10.75	18.014	17.981	19.490	19.100	17.621
10.8	15.370	14.847	14.550	14.550	15.677		10.8	17.458	17.551	18.967	17.200	17.109
10.85	14.932	14.513	14.633	14.222	14.803		10.85	17.014	17.270	18.414	16.924	18.045
10.9	14.612	14.208	13.924	13.924	14.904		10.9	16.823	17.078	17.988	16.486	17.629
10.95	14.170	13.905	13.627	13.627	14.453		10.95	16.926	16.831	17.720	16.495	16.588
11	13.780	13.561	13.505	13.290	13.832		11	17.039	16.671	17.369	16.338	16.698
	18.908	18.086	18.530	18.530	19.005			21.006	22.306	23.399	22.931	22.908
	13.780	13.561	13.505	13.290	13.832			17.039	16.671	17.369	16.338	16.698
												t-test
