# Supplementary material for: Insertion Torque Characteristics of the KS 3 Implant in Weak Bone, Standardized Extraction-Socket-like, and Maxillary Sinus Simulation Models: An In Vitro Comparative Study
Source: Bioengineering (Basel). 2026 Jun 19;13(6):705. doi: 10.3390/bioengineering13060705 (PMC13295728; doi:10.3390/bioengineering13060705)
Supplement: Supplementary file 1 [file bioengineering-13-00705-s001.zip › Maxillary sinus model with CAS Raw.csv]

CAS Drill
TSIII-2mm						TSIII-3mm						TSIII-4mm						TSIII-5mm						KS 3-2mm						KS 3-3mm						KS 3-4mm						KS 3-5mm
Depth	1	2	3	4		Depth	1	2	3	4		Depth	1	2	3	4		Depth	1	2	3	4		Depth	1	2	3	4		Depth	1	2	3	4		Depth	1	2	3	4		Depth	1	2	3	4
0.01	0.152378329	3.11E-02	1.04E-01	0.096575341		0.01	0.127774511	0.1588	0.140184707	0.142046236		0.01	0.317578135	-0.094188517	0.152871474	0.128165475		0.01	2.37E-01	2.96E-01	2.61E-01	0.264418317		0.01	0.22092392	4.21E-01	3.01E-01	0.313021579		0.01	-0.032066957	4.01E-01	1.41E-01	1.67E-01		0.01	0.120324635	0.456641754	0.254851483	0.27503051		0.01	0.12229717	4.05E-01	2.36E-01	0.252504205
0.05	0.155337131	3.75E-02	1.08E-01	0.101121993		0.05	0.133694561	0.1584	0.143576737	0.145059063		0.06	0.309687995	-0.091722858	0.149123654	0.125039003		0.06	2.42E-01	2.95E-01	2.63E-01	0.26636121		0.05	0.21549935	4.31E-01	3.02E-01	3.15E-01		0.05	-0.01381348	3.88E-01	1.47E-01	1.71E-01		0.06	0.118845234	0.464038859	0.256922684	2.78E-01		0.06	0.124269705	4.06E-01	2.37E-01	2.54E-01
0.11	0.180980086	6.76E-02	1.36E-01	0.128806536		0.12	0.148987925	0.1516	0.150032755	0.15018948		0.11	0.300811588	-0.098133577	0.141233522	0.117296812		0.11	2.66E-01	3.00E-01	2.79E-01	0.281451156		0.11	0.207609309	4.36E-01	2.99E-01	3.13E-01		0.12	-0.002466691	3.65E-01	1.45E-01	1.67E-01		0.11	0.116379565	0.505955228	0.27220983	2.96E-01		0.11	0.13018731	4.04E-01	2.40E-01	2.56E-01
0.16	0.179007551	1.15E-01	1.54E-01	0.149744995		0.15	0.142574538	0.1556	0.147784723	0.14856625		0.17	0.296866518	-0.086298387	0.143600556	0.120610662		0.17	0.280099871	3.04E-01	2.90E-01	0.29098831		0.16	0.220923821	4.27E-01	3.03E-01	3.16E-01		0.15	-0.009866735	3.50E-01	1.34E-01	1.56E-01		0.17	0.121310903	0.510886466	0.277141128	3.01E-01		0.17	0.133146113	3.97E-01	2.39E-01	2.55E-01
0.2	0.1578028	1.26E-01	1.45E-01	0.143284942		0.21	0.1420812	0.1576	0.14828872	0.149219848		0.2	0.287990011	-0.084325852	0.139063666	0.116724714		0.2	2.76E-01	3.04E-01	2.87E-01	0.288591733		0.2	0.230293461	4.33E-01	3.11E-01	3.24E-01		0.21	0.016280138	3.62E-01	1.54E-01	1.75E-01		0.2	0.136105014	0.517297304	0.28858193	3.11E-01		0.2	1.45E-01	4.01E-01	2.48E-01	2.63E-01
0.25	0.163720306	1.19E-01	1.46E-01	0.143304614		0.25	0.148987925	0.1488	0.148912755	0.14890148		0.25	0.274675499	-0.105530623	0.12259305	0.099780683		0.25	2.64E-01	2.94E-01	2.76E-01	0.278157023		0.25	0.222896455	4.56E-01	3.16E-01	3.30E-01		0.25	0.042920412	3.73E-01	1.75E-01	1.95E-01		0.25	0.128214874	0.517790536	0.284045139	3.07E-01		0.25	1.59E-01	4.12E-01	2.60E-01	2.75E-01
0.3	0.180980086	1.31E-01	1.61E-01	0.157842251		0.31	0.149481263	0.1404	0.145848758	0.145303882		0.31	0.276648034	-0.110955094	0.121606783	0.098350595		0.31	2.61E-01	2.87E-01	2.71E-01	0.272890355		0.3	0.195774099	4.47E-01	2.96E-01	0.311463277		0.31	0.065120589	3.66E-01	1.85E-01	2.04E-01		0.31	0.112434594	0.527159979	0.278324748	0.303208271		0.31	0.151885195	0.417684286	0.258204832	0.274152777
0.35	0.190842761	1.56E-01	1.77E-01	0.1749639		0.37	0.123827713	0.1304	0.126456628	0.126850965		0.37	0.278620569	-0.102078686	0.126340867	0.103498911		0.37	2.64E-01	2.78E-01	2.70E-01	0.270671253		0.35	0.208595576	4.30E-01	2.97E-01	3.10E-01		0.37	0.055747147	3.66E-01	1.80E-01	1.98E-01		0.37	0.107503158	0.518283571	0.271815323	2.96E-01		0.37	0.142515654	4.07E-01	2.48E-01	2.64E-01
0.4	0.18936336	1.73E-01	1.83E-01	0.18187759		0.4	0.100147513	0.1344	0.113848508	0.115903657		0.42	0.284538174	-0.094188536	0.13304749	0.110323887		0.42	2.51E-01	2.74E-01	2.60E-01	0.26166663		0.4	0.223882723	4.33E-01	3.08E-01	3.20E-01		0.4	0.040947013	3.77E-01	1.76E-01	1.96E-01		0.42	0.106516989	0.502010158	0.264714256	2.88E-01		0.42	0.152871463	0.401410873	0.252287227	2.67E-01
0.45	0.187390825	0.186404558	0.186996318	0.186937142		0.46	0.088307383	0.1392	0.10866443	0.111717987		0.45	0.263333423	-0.084818975	0.124072463	0.103183319		0.45	2.40E-01	2.51E-01	2.44E-01	0.244919862		0.45	0.226841525	4.57E-01	3.19E-01	3.33E-01		0.46	0.041933717	3.93E-01	1.82E-01	2.04E-01		0.45	0.098133666	0.480805406	0.251202362	2.74E-01		0.45	1.45E-01	4.12E-01	2.52E-01	2.68E-01
0.51	0.20908871	0.201691802	0.206129947	0.205686132		0.53	0.090280772	0.1356	0.108408463	0.111127617		0.51	0.261360888	-0.086298456	0.12229715	0.10143759		0.51	2.40E-01	0.241142404	0.240550702	0.240609873		0.51	0.218458251	0.464531993	0.316887748	0.331652172		0.53	0.063640538	4.00E-01	1.98E-01	2.18E-01		0.51	0.081860222	0.466011394	0.235520691	0.258569761		0.51	1.60E-01	0.41423235	0.261558141	0.276825562
0.55	0.26431969	0.270730429	0.266883986	0.26726863		0.56	0.081894035	0.13679992	0.103856389	0.107150742		0.56	0.254950149	-0.077422028	0.122001278	0.102058947		0.56	0.256922684	2.41E-01	2.50E-01	0.249436913		0.55	0.222403223	0.470942731	0.321819026	3.37E-01		0.56	0.062160495	3.88E-01	1.93E-01	2.12E-01		0.56	0.083832728	0.448258579	0.229603068	2.51E-01		0.56	1.44E-01	3.95E-01	2.44E-01	2.59E-01
0.6	0.287003843	0.323002606	0.301403348	0.303563274		0.61	0.065613848	0.1436	0.096808309	0.101487478		0.62	0.251991346	-0.052272217	0.130285921	0.112030107		0.62	2.67E-01	2.31E-01	2.52E-01	0.250225927		0.6	0.242128671	4.54E-01	3.27E-01	0.339443685		0.61	0.057720448	3.84E-01	1.88E-01	2.08E-01		0.62	0.089750382	0.41817742	0.221121197	0.240826819		0.62	1.55E-01	0.380206121	0.244988847	0.258510574
0.65	0.307715559	0.386123726	0.339078826	0.343783316		0.67	0.054760512	0.14599992	0.091256275	0.09673064		0.65	0.238676735	-0.021204791	0.134724125	0.119131233		0.65	2.77E-01	0.225855258	0.256330923	0.253283357		0.65	0.25248448	4.65E-01	3.38E-01	0.350253132		0.67	0.056240495	3.97E-01	1.92E-01	2.13E-01		0.65	0.107503256	0.391548198	0.221121233	0.238163929		0.65	0.158789068	0.372315883	0.244199794	0.257011402
0.7	0.43149213	0.489188779	0.454570789	0.458032588		0.7	0.067093949	0.15159992	0.100896338	0.105966696		0.7	0.23275913	-0.012821468	0.134526891	0.119792055		0.7	2.82E-01	2.16E-01	2.56E-01	0.25163629		0.7	0.234238531	4.69E-01	3.28E-01	0.342441939		0.7	0.074494022	0.397136688	0.203551088	0.222909648		0.7	0.111448228	0.371329714	0.215400822	0.230993711		0.7	1.81E-01	3.74E-01	2.58E-01	0.269901919
0.75	0.53505002	0.571542115	0.549646858	0.551836384		0.75	0.098174172	0.1452	0.116984503	0.119806053		0.75	0.22092392	-0.014300849	0.126834012	0.112720526		0.75	2.93E-01	2.20E-01	2.64E-01	0.259575797		0.75	0.22092392	0.448751614	0.312054998	0.325724659		0.75	0.09274746	0.377896525	0.206807086	0.22391603		0.75	0.107010024	0.36689151	0.210962618	0.226555507		0.75	0.18936336	3.79E-01	2.65E-01	0.276697347
0.81	0.653895451	0.667210062	0.659221296	0.660020172		0.81	0.108040913	0.1432	0.122104548	0.124214093		0.8	0.233252264	0.004438212	0.141726643	0.1279978		0.8	3.14E-01	2.36E-01	2.83E-01	0.278285238		0.81	0.225855258	0.43001263	0.307518207	0.319767649		0.81	0.1026142	0.3709898	0.20996444	0.226066976		0.8	0.110955094	0.33533095	0.200705436	0.214167988		0.8	1.94E-01	3.64E-01	2.62E-01	0.272555024
0.85	0.777178691	0.748083899	0.765540774	0.763795087		0.86	0.12432105	0.1464	0.13315263	0.134477367		0.86	0.238676735	0.020711598	0.15149068	0.138412772		0.86	0.316591868	0.239169869	0.285623068	0.280977748		0.85	0.261854021	0.443820375	0.334640563	0.345558544		0.86	0.110014263	0.374443163	0.215785823	0.231651557		0.86	0.119338368	0.312646798	0.19666174	0.208260245		0.86	1.91E-01	3.62E-01	2.60E-01	0.270049904
0.9	0.95224137	0.861504661	0.915946686	0.910502484		0.92	0.138627739	0.14599992	0.141576611	0.142018942		0.91	0.234731665	0.034026229	0.154449491	0.142407164		0.91	3.09E-01	0.239663003	0.281382118	0.277210206		0.9	0.25642955	0.451217381	0.334344683	0.346031952		0.92	0.123827713	0.3788832	0.225849908	0.241153237		0.91	0.120817769	0.278620569	0.183938889	0.193407057		0.91	2.05E-01	3.73E-01	2.72E-01	0.2824966
0.95	1.062703231	0.941392427	1.01417891	1.006900261		0.95	0.174148138	0.13279992	0.157608851	0.155127957		0.96	0.254457015	0.035998764	0.167073715	0.153966219		0.96	3.27E-01	2.67E-01	3.03E-01	0.29927301		0.95	0.26284019	0.447272311	0.336613039	0.347678966		0.95	0.1381345	0.379869875	0.23482865	0.249332773		0.96	0.107996291	0.265305958	0.170920158	0.180358738		0.96	2.14E-01	3.87E-01	2.83E-01	0.293375131
1	1.209657089	1.043964149	1.143379913	1.133438336		1	0.208681763	0.13	0.177209058	0.172488152		1.01	0.269744161	0.041916408	0.17861306	0.164943395		1.01	3.52E-01	0.300811588	0.331287253	0.328239687		1	0.30377039	0.433464566	0.355648061	0.363429711		1	0.145041225	0.363589738	0.23246063	0.245573541		1.01	0.107010024	0.249525678	0.164016285	0.172567224		1.01	2.15E-01	0.394507	0.286510709	0.297310338
1.05	1.394089111	1.204725751	1.318343767	1.306981966		1.05	0.235321889	0.14	0.197193133	0.19147382		1.06	0.292921448	0.060655451	0.200015049	0.186079089		1.06	3.61E-01	0.326454543	0.347462099	0.345361344		1.05	0.363439672	0.444313509	0.395789207	0.400641637		1.05	0.135174376	0.364576413	0.226935191	0.240699313		1.06	0.104544355	0.227334659	0.153660477	0.161027895		1.06	0.211061245	3.95E-01	2.85E-01	0.295899975
1.1	1.575562331	1.328009189	1.476541074	1.461687886		1.11	0.255055488	0.1576	0.216073293	0.210225963		1.11	0.309194861	0.096161052	0.223981337	0.211199309		1.11	3.72E-01	0.341248555	0.359888952	0.358024912		1.1	0.41028728	0.47735347	0.437113756	0.441137727		1.11	0.129254425	0.3670431	0.224369895	0.238637216		1.11	0.116872699	0.189856494	0.146066217	0.150445244		1.11	2.12E-01	4.11E-01	2.91E-01	0.303198355
1.15	1.861579906	1.596273949	1.755457523	1.739539166		1.16	0.304882575	0.1716	0.251569545	0.243572591		1.16	0.325961409	0.139063718	0.251202332	0.239988471		1.16	0.388589296	0.350124963	0.373203563	0.370895703		1.15	0.420149955	0.501517024	0.452696783	0.457578807		1.16	0.135667813	0.3749365	0.231375288	0.245731409		1.16	0.117858966	0.184925156	0.144685442	0.148709414		1.16	0.22881406	4.28E-01	3.09E-01	0.320458036
1.2	2.067709814	1.948371446	2.019974467	2.012814165		1.21	0.353722988	0.1844	0.285993793	0.275834413		1.21	0.35111123	0.17111751	0.279113742	0.268314119		1.21	0.422615624	0.377247319	0.404468302	0.401746203		1.2	0.458121254	0.495599419	0.47311252	0.457578807		1.21	0.137641261	0.368029775	0.229796667	0.243619978		1.21	0.113420763	0.184432023	0.141825267	0.146085942		1.21	2.36E-01	4.29E-01	3.13E-01	0.32463981
1.25	2.238827225	2.31970116	2.271176799	2.276029235		1.26	0.391709975	0.21959992	0.322865953	0.31253935		1.26	0.381192389	0.20267807	0.309786661	0.299075802		1.26	0.456148719	0.407328478	0.436620622	0.433691408		1.25	0.506448263	0.518283571	0.511182386	0.511892505		1.26	0.128761088	0.354709663	0.219140518	0.232697432		1.26	0.113913896	0.184432023	0.142121147	0.146352234		1.26	2.44E-01	0.426560694	0.316789121	0.327766278
1.3	2.477010826	2.601773665	2.526915962	2.534401732		1.32	0.441537161	0.27359992	0.374362265	0.36428603		1.31	0.423108659	0.261854021	0.358606804	0.348931526		1.31	0.476860336	0.415711751	0.452400902	0.448731987		1.3	0.547378364	0.577952755	0.55960812	0.561442584		1.32	0.1026142	0.3394162	0.197335	0.21154312		1.31	0.121804135	0.182952621	0.146263529	0.149932439		1.31	2.53E-01	0.425081293	0.322114966	0.332411598
1.35	2.890750043	2.667853588	2.801591461	2.788217673		1.37	0.5051776	0.33599992	0.437506528	0.427355867		1.35	0.449737881	0.314619333	0.395690462	0.387583349		1.35	0.51926974	0.444313509	0.489287248	0.484789874		1.35	0.589787866	0.639594474	0.609710509	0.612698906		1.37	0.09472081	0.340402875	0.192993636	0.20773456		1.35	0.14596759	0.184925156	0.161550617	0.16388807		1.35	2.81E-01	0.420149955	0.336711725	0.345055548
1.4	3.407553226	2.917872399	3.211680895	3.182300046		1.42	0.565858211	0.3752	0.489594927	0.478155434		1.4	0.484257343	0.345193625	0.428631856	0.420288032		1.4	0.564638144	0.488695546	0.534261105	0.529704549		1.4	0.614937786	0.670168766	0.637030178	0.640344037		1.42	0.090774061	0.33744285	0.189441576	0.204241704		1.4	0.145474456	0.191829029	0.164016285	0.16679756		1.4	3.16E-01	0.425081293	0.359395877	0.365964419
1.45	3.788746601	3.263559158	3.578671624	3.547160377		1.47	0.617658451	0.4448	0.548515071	0.538143564		1.47	0.535543253	0.385137459	0.475380935	0.466356587		1.47	0.601129943	0.562172475	0.585546956	0.583209508		1.45	0.704687931	0.718989008	0.710408362	0.711266426		1.47	0.107547575	0.316722675	0.191217615	0.203768121		1.47	0.143008788	0.200212303	0.165890194	0.169322404		1.47	3.34E-01	0.428040095	0.371822788	0.377444519
1.5	3.951973873	3.733022488	3.864393319	3.851256235		1.52	0.65712555	0.5488	0.61379533	0.607295797		1.51	0.596691838	0.424095025	0.527653113	0.517297304		1.51	0.647977846	0.625786729	0.639101399	0.637769932		1.5	0.732796654	0.783096395	0.75291655	0.755934535		1.52	0.111494275	0.29797585	0.186086905	0.1972758		1.51	0.151885195	0.212540646	0.176147376	0.179786703		1.51	3.53E-01	0.425574426	0.381784149	0.386163177
1.55	4.031368406	4.166979201	4.085612724	4.093749372		1.56	0.722739438	0.636	0.688043663	0.682839296		1.56	0.64156691	0.4748879	0.574895306	0.564894565		1.56	0.692359785	0.678552139	0.686836726	0.686008268		1.55	0.783096296	0.833396038	0.803216193	0.806234177		1.56	0.114947638	0.293042475	0.186185573	0.196871263		1.56	0.162734138	0.214513181	0.183445755	0.186552498		1.56	3.77E-01	0.436916503	0.401114992	0.404695143
1.6	4.365219955	4.38691784	4.373899109	4.375200982		1.61	0.782926711	0.7368	0.764476027	0.761708424		1.6	0.691373518	0.511872931	0.619573283	0.608803248		1.6	0.739207491	0.754494638	0.74532235	0.746239579		1.6	0.824026595	0.902434861	0.855389901	0.860094397		1.61	0.1262944	0.299455863	0.195558985	0.205948673		1.6	0.178514516	0.217471984	0.194097503	0.196434951		1.6	0.398945204	0.470942731	0.427744215	0.432064066
1.65	4.856874304	4.400725585	4.674414816	4.647045893		1.66	0.852980538	0.8716	0.860428323	0.86154549		1.66	0.7495633	0.565131278	0.675790491	0.66472457		1.66	0.766822883	0.797397372	0.779052679	0.780887148		1.65	0.869887935	0.998595844	0.921371099	0.929093573		1.66	0.141094525	0.307349263	0.20759642	0.217571704		1.66	0.187390825	0.214020048	0.198042514	0.199640267		1.66	0.431985165	0.506941495	0.461967697	0.466465077
1.7	4.877092788	4.513161066	4.731520099	4.709684196		1.71	0.948688111	1.0036	0.970652867	0.97394758		1.71	0.814163723	0.62332106	0.737826658	0.726376098		1.71	0.809725618	0.848683184	0.825308644	0.827646098		1.7	0.911311269	1.081442314	0.979363687	0.989571549		1.71	0.163787951	0.313269214	0.223580456	0.232549332		1.71	0.201691802	0.225362124	0.211159931	0.21258015		1.71	0.443820375	0.525680676	0.476564495	0.481476114
1.75	4.795725719	4.806574661	4.800065296	4.800716232		1.75	1.025155325	1.1552	1.077173195	1.084975876		1.75	0.861011626	0.683976511	0.79019758	0.779575473		1.75	0.869887935	0.871367336	0.870479696	0.87056846		1.75	0.969500854	1.229382439	1.073453488	1.089046383		1.75	0.182041538	0.328069438	0.240452698	0.249214372		1.75	0.213526914	0.225855258	0.218458251	0.219197952		1.75	0.440861573	0.548857864	0.484060089	0.490539866
1.8	4.928871831	4.937255105	4.932225141	4.932728137		1.8	1.135662925	1.3316	1.214037755	1.22579398		1.81	0.942378498	0.742659329	0.86249083	0.85050768		1.81	0.934488555	0.931036619	0.93310778	0.932900664		1.8	1.02966327	1.388171506	1.173066565	1.194577059		1.8	0.1894416	0.3709898	0.26206088	0.272953772		1.81	0.225855258	0.222403321	0.224474483	0.224267367		1.81	0.448258579	0.568583214	0.496388433	0.503607911
1.85	5.32978957	5.171000503	5.266273943	5.256746599		1.86	1.250610563	1.484	1.343966338	1.357969704		1.85	1.024731933	0.821560828	0.943463491	0.931273224		1.85	0.952734504	0.996130175	0.970092772	0.972696512		1.85	1.137659561	1.4596759	1.266466097	1.285787077		1.86	0.225455238	0.40059005	0.295509163	0.306017251		1.85	0.250018811	0.225362124	0.240156136	0.238676735		1.85	0.466504528	0.588801599	0.515423356	0.52276118
1.9	5.84659374	5.604958203	5.749939525	5.735441393		1.91	1.474585788	1.6432	1.542031473	1.552148325		1.91	1.057771894	0.904900234	0.99662323	0.98745093		1.91	0.984294965	1.066648301	1.0172363	1.0221775		1.9	1.355131545	1.610081694	1.457111605	1.472408613		1.91	0.248148763	0.429696963	0.320768043	0.331660935		1.91	0.254950149	0.242128671	0.249821558	0.249052269		1.91	0.482777941	0.610006449	0.533669344	0.541303055
1.95	5.864839689	5.900345319	5.879041941	5.881172279		1.95	1.786868425	1.8212	1.800601055	1.80266095		1.95	1.105112734	0.954213806	1.044753163	1.035699227		1.95	1.043471015	1.098208861	1.065366154	1.068650424		1.95	1.600712153	1.680106686	1.632469966	1.637233638		1.95	0.28218905	0.442523738	0.346322925	0.355943006		1.95	0.255936416	0.257415818	0.256528177	0.256616941		1.95	0.511872734	0.617896589	0.554282276	0.560643707
2	5.87026416	6.122255506	5.971060699	5.986180179		2.01	2.009856975	1.992	2.002714185	2.001642767		2.01	1.180562198	1.020293729	1.11645481	1.106838702		2.01	1.093277524	1.114975409	1.101956678	1.103258551		2	1.910400148	1.800924455	1.866609871	1.860041329		2.01	0.30192255	0.45979055	0.36506975	0.37454183		2.01	0.271223661	0.295387116	0.280889043	0.28233885		2.01	0.538501956	0.627759264	0.574204879	0.579560318
2.05	6.178472754	6.257867288	6.210230567	6.214994239		2.05	2.0404439	2.2096	2.10810634	2.118255706		2.05	1.205712019	1.079469779	1.155215123	1.147640588		2.05	1.098208861	1.095743193	1.097222594	1.097074654		2.05	2.069189215	1.900044339	2.001531265	1.991382572		2.05	0.324616075	0.471137313	0.38322457	0.392015844		2.05	0.285031308	0.329413444	0.302784162	0.30544709		2.05	0.589294831	0.638115073	0.608822928	0.611752142
2.1	6.518241908	6.350082312	6.450978069	6.440888494		2.11	2.029590475	2.4292	2.189434285	2.213410857		2.11	1.214588426	1.089332454	1.164486037	1.156970679		2.11	1.128783154	1.062210098	1.102153931	1.098159548		2.1	2.16189836	1.971055599	2.085561256	2.07411069		2.11	0.348296275	0.495804188	0.40729944	0.416149915		2.11	0.31314003	0.381685523	0.340558227	0.344670956		2.11	0.630225031	0.649950283	0.638115132	0.639298647
2.15	6.521693844	6.453148253	6.494275607	6.490162872		2.15	2.181538425	2.5816	2.341563055	2.36556675		2.16	1.263901801	1.096236326	1.196835611	1.186775683		2.16	1.180562198	1.052840556	1.129473541	1.121810243		2.15	2.265949581	2.182116844	2.232416486	2.227386522		2.15	0.38085655	0.502710913	0.429598295	0.436909557		2.16	0.321523205	0.426560694	0.363538201	0.36984045		2.16	0.669182597	0.658333556	0.664842981	0.664192038
2.2	6.345151961	6.737686426	6.502165747	6.525717815		2.2	2.3561799	2.6168	2.46042794	2.476065146		2.2	1.311735775	1.130755689	1.239343741	1.228484935		2.2	1.232341241	1.062210098	1.164288784	1.154080915		2.2	2.406985834	2.364083198	2.389824779	2.387250621		2.2	0.395656774	0.504684164	0.43926773	0.445809373		2.2	0.344207358	0.493626884	0.403975168	0.41294034		2.2	0.710605832	0.677565773	0.697389808	0.695407405
2.25	6.133596596	6.782070436	6.392986132	6.431894563		2.26	2.644289	2.7844	2.7003334	2.70874006		2.25	1.362528551	1.15590551	1.279879335	1.267481952		2.25	1.269326273	1.161329981	1.226127756	1.219647979		2.25	2.556898494	2.702866084	2.61528553	2.624043585		2.26	0.403056738	0.5328045	0.454955843	0.462740708		2.25	0.37872672	0.538502055	0.442636854	0.452223374		2.25	0.751535835	0.709126333	0.734572034	0.732027464
2.3	5.936344083	6.686400516	6.236366656	6.281370042		2.31	2.934864788	2.9912	2.957398873	2.960778985		2.3	1.413321328	1.11645481	1.294574721	1.276762729		2.3	1.329981724	1.2624224	1.302957994	1.298904435		2.3	2.557884761	3.049045976	2.754349247	2.78381892		2.31	0.423776913	0.57819155	0.485542768	0.494807646		2.3	0.405849076	0.563158743	0.468772943	0.478211523		2.3	0.785068831	0.757946574	0.774219928	0.772592593
2.35	6.06751766	6.679496644	6.312309254	6.349027993		2.35	3.225440575	3.2272	3.226144345	3.226249911		2.35	1.509975543	1.152453574	1.366966755	1.345515437		2.35	1.398034181	1.430087875	1.410855659	1.41277888		2.35	2.577610111	3.372541716	2.895582753	2.94327865		2.35	0.484950763	0.623085164	0.540204523	0.548492587		2.35	0.458614486	0.582884191	0.508322368	0.51577855		2.35	0.798876576	0.78112386	0.79177549	0.790710327
2.4	6.302248339	6.596650174	6.420009073	6.437673183		2.4	3.462242575	3.5336	3.490785545	3.495066991		2.4	1.575069198	1.190918006	1.421408721	1.39835965		2.4	1.449813225	1.584438739	1.503663431	1.511740961		2.4	2.538652545	3.37303485	2.872405467	2.922468405		2.4	0.555498124	0.6788324	0.604831834	0.612231891		2.4	0.501517122	0.618389821	0.548266202	0.555278564		2.4	0.828957735	0.813177652	0.822645702	0.821698897
2.45	6.334304005	6.581363028	6.433127614	6.447951155		2.45	3.807579812	3.784	3.798147887	3.796733098		2.45	1.62536884	1.214095293	1.460859421	1.436183008		2.45	1.489263925	1.643121655	1.550807017	1.560038481		2.45	2.519420329	3.448484314	2.891045923	2.946789762		2.45	0.619631999	0.737539563	0.666795024	0.673869478		2.45	0.557241236	0.638608206	0.589788024	0.594670042		2.45	0.861504661	0.864956499	0.862885396	0.863092507
2.5	6.28055144	6.720427731	6.456501957	6.482894534		2.5	4.338408988	3.9324	4.176005393	4.151644854		2.51	1.691941896	1.287572221	1.530194026	1.505931846		2.51	1.535618498	1.698845769	1.600909406	1.610703042		2.5	2.630375423	3.578671624	3.009693903	3.066591675		2.5	0.729646163	0.804633463	0.759641083	0.764140321		2.51	0.61296535	0.643539544	0.625195027	0.627029479		2.51	0.896023925	0.889120151	0.893262416	0.892848189
2.55	6.263783906	6.740645229	6.454528435	6.483140115		2.55	4.802147225	4.1132	4.526568335	4.485231502		2.55	1.787609844	1.427622206	1.643614789	1.622015531		2.55	1.577041733	1.732378864	1.639176585	1.648496813		2.55	2.814314311	3.589520566	3.124396813	3.170909189		2.55	0.829300338	0.884554236	0.851401897	0.854717131		2.55	0.667703098	0.659812958	0.664547042	0.664073633		2.55	0.930050253	0.912297438	0.922949127	0.921883958
2.6	6.287948446	6.676537841	6.443384204	6.466699568		2.61	5.236777563	4.27	4.850066538	4.792059884		2.6	1.867990645	1.501592269	1.721431295	1.699447392		2.6	1.644107923	1.730406329	1.678627285	1.683805189		2.6	3.031786295	3.599383241	3.258825074	3.29288089		2.61	0.973848225	0.976314913	0.9748349	0.974982901		2.6	0.695318588	0.709126333	0.700841686	0.70167015		2.6	0.962103946	0.935474921	0.951452336	0.949854595
2.65	6.224333206	6.607993236	6.377797218	6.40081682		2.65	5.447927986	4.3704008	5.016917112	4.95226548		2.65	1.923221625	1.599232751	1.793626076	1.774186743		2.65	1.682572355	1.746679743	1.70821531	1.712061753		2.65	3.165918675	3.683215979	3.372837597	3.403875435		2.65	1.0892892	1.090769213	1.089881205	1.089970006		2.65	0.741180026	0.769781685	0.75262069	0.754336789		2.65	0.999582111	0.992678239	0.996820562	0.99640633
2.7	5.924509859	6.488159762	6.14996982	6.183788814		2.7	5.532780063	4.4472	5.098548038	5.033413234		2.7	1.982397675	1.634245248	1.843136704	1.822247558		2.7	1.71610545	1.75161108	1.730307702	1.73243804		2.7	3.265038559	3.772966321	3.468209664	3.49868533		2.7	1.208183538	1.178583288	1.196343438	1.194567423		2.7	0.806273681	0.805287315	0.805879135	0.805819953		2.7	1.057771894	1.034101474	1.048303726	1.046883501
2.75	5.683366469	6.301263058	5.930525104	5.9675989		2.75	5.557446938	4.5043992	5.136227843	5.073044978		2.75	2.017410171	1.679120419	1.88209427	1.861796885		2.75	1.780705971	1.765418825	1.774591113	1.773673884		2.75	3.678777775	3.931755389	3.779968821	3.795147477		2.75	1.329544563	1.289090888	1.313363093	1.310935872		2.75	0.845231149	0.812191188	0.832015164	0.830032767		2.75	1.107085269	1.080456046	1.09643358	1.094835826
2.8	5.549727223	6.212992116	5.81503318	5.854829074		2.8	5.6516744	4.7900008	5.30700496	5.255304544		2.81	2.068696081	1.762460023	1.946201658	1.927827494		2.81	1.840375155	1.817691003	1.831301494	1.829940445		2.8	4.02347728	3.958384611	3.997440212	3.993534652		2.8	1.44646555	1.377891638	1.419035985	1.41492155		2.81	0.861504661	0.85213512	0.857756845	0.857194672		2.81	1.167247586	1.149001638	1.159949207	1.15885445
2.85	5.465893499	6.031025763	5.691946404	5.72585434		2.85	6.0029307	5.2512008	5.70223874	5.657134946		2.85	2.127872131	1.864538709	2.022538762	2.006738757		2.85	1.882291524	1.863059308	1.874598637	1.873444704		2.85	4.188678073	3.990438305	4.109382166	4.097487779		2.85	1.605813563	1.460772338	1.547797073	1.539094599		2.85	0.894544425	0.880243645	0.888824113	0.887966066		2.85	1.224944235	1.187959204	1.210150223	1.207931121
2.9	5.363322665	5.946699891	5.596673556	5.631676189		2.9	6.453347838	5.5940008	6.109609023	6.0580482		2.9	2.249676168	1.986835879	2.144540052	2.128769635		2.9	1.965631128	1.932591166	1.952415143	1.950432745		2.9	4.24489532	4.126050086	4.197357227	4.190226512		2.9	1.75825485	1.611733613	1.699646355	1.690855081		2.9	0.911804205	0.89947596	0.906872907	0.906133212		2.9	1.27031254	1.241710783	1.258871837	1.257155732
2.95	5.359377595	5.955083165	5.597659823	5.633402157		2.95	6.831244363	5.8396	6.434586618	6.375087956		2.95	2.406985834	2.10666738	2.286858452	2.268839345		2.95	1.978945739	1.965631128	1.973619894	1.972821018		2.95	4.389876643	4.29618123	4.352398478	4.346776753		2.95	1.876162513	1.835708838	1.859981043	1.857553822		2.95	0.919694444	0.911311071	0.916341095	0.915838092		2.95	1.27031254	1.321105316	1.290629651	1.293677217
3	5.207984547	5.848074128	5.464020379	5.502425754		3	6.99947245	6.0408	6.61600347	6.558483123		3	2.665387919	2.351754854	2.539934693	2.521116709		3	2.017903305	2.029245381	2.022440136	2.02312066		3	4.535844233	4.547679443	4.540578317	4.541288429		3	2.0325505	2.054750688	2.041430575	2.042762586		3	0.923146479	0.946323469	0.932417275	0.933807894		3	1.289544756	1.403458653	1.335110315	1.341945149
3.05	4.981637143	5.77952755	5.300793306	5.34866673		3.06	7.146980363	6.3064	6.810748218	6.760313396		3.05	2.852778744	2.573665041	2.741133263	2.724386441		3.05	2.084476361	2.105187979	2.092761008	2.094003705		3.05	4.724221325	4.774026847	4.744143534	4.747131865		3.06	2.124804613	2.322139613	2.203738613	2.215578713		3.05	0.939419695	1.006485984	0.966246211	0.970270188		3.05	1.3018731	1.473483645	1.370517318	1.380813951
3.1	4.931830634	5.670051858	5.227119123	5.271412397		3.1	7.234302087	6.5496	6.960421252	6.919339127		3.1	2.967678908	2.742316784	2.877534058	2.864012331		3.1	2.127872131	2.185075646	2.150753537	2.154185748		3.1	4.797698254	5.144864414	4.936564718	4.957394687		3.1	2.25948575	2.554501575	2.37749208	2.39519303		3.1	0.945337399	1.076017843	0.997609576	1.005450403		3.1	1.332447393	1.501099135	1.39990809	1.410027194
3.15	4.878079055	5.486112969	5.121292621	5.157774655		3.15	7.431143749	6.8028	7.17980625	7.142105625		3.15	3.051018511	2.850806209	2.97093359	2.958920852		3.15	2.182116844	2.245237964	2.207365292	2.211152559		3.15	4.780439559	5.391431289	5.024836251	5.061495755		3.15	2.359633263	2.811037075	2.540194788	2.567279016		3.15	0.95717251	1.14012523	1.030353598	1.041330761		3.15	1.394089111	1.556330115	1.458985513	1.468719973
3.2	4.831231349	5.360363863	5.042884354	5.074632305		3.2	7.617131	7.1464	7.4288386	7.40059474		3.2	3.14816586	2.853271878	3.030208267	3.012514628		3.2	2.181130576	2.306386549	2.231232965	2.238748324		3.2	4.936268838	5.45208674	5.142595999	5.173545073		3.2	2.510594538	2.9126646	2.671422563	2.695546766		3.2	1.018321194	1.214588426	1.096828087	1.108604121		3.2	1.509975543	1.598246484	1.545283919	1.550580175
3.25	4.760713223	5.315981825	4.982820664	5.01613678		3.25	7.744412075	7.2104008	7.530807565	7.498766889		3.25	3.366130978	2.86017575	3.163748887	3.133391573		3.25	2.22107441	2.355699924	2.274924616	2.283002146		3.25	5.171000503	5.524577401	5.312431262	5.333645876		3.25	2.697076113	2.828303888	2.749567223	2.757440889		3.25	1.070593371	1.249600923	1.142196392	1.152936845		3.25	1.59775335	1.651504929	1.619253982	1.622479076
3.3	4.652223798	5.38896562	4.946920527	4.991125036		3.3	7.860346388	7.0976	7.555247833	7.509483049		3.3	3.797623009	3.052004779	3.499375717	3.454638623		3.3	2.278771059	2.414875974	2.333213025	2.34137932		3.3	5.447155403	5.69323013	5.545585294	5.560349777		3.3	2.964465038	2.802650338	2.899739158	2.890030276		3.3	1.123358683	1.257491063	1.177011635	1.185059577		3.3	1.689969361	1.699832036	1.693914431	1.694506192
3.35	4.553598034	5.474277759	4.921869924	4.977110707		3.35	7.9131335	7.1428	7.6050001	7.55878009		3.35	3.940631796	3.3533095	3.705702878	3.67046354		3.35	2.320194294	2.39860256	2.3515576	2.356262096		3.35	5.630108024	5.887523841	5.733074351	5.7485193		3.35	3.186466913	2.957558313	3.094903473	3.081168957		3.35	1.215574694	1.295462361	1.247529761	1.252323021		3.35	1.739282736	1.699338903	1.723305203	1.720908573
3.4	4.477161316	5.434827059	4.860227613	4.917687558		3.4	8.001935237	7.304	7.722761142	7.680885028		3.4	4.246867855	3.562891344	3.973277251	3.93223866		3.4	2.328084434	2.385287949	2.35096584	2.354398051		3.4	5.793828429	6.140500469	5.932497245	5.953297567		3.4	3.38824195	3.1218397	3.28168105	3.265696915		3.4	1.305325036	1.32948859	1.314990458	1.316440271		3.4	1.760980621	1.729913195	1.748553651	1.746689605
3.45	4.526474691	5.380583333	4.868118148	4.919364666		3.45	8.156842225	7.5312008	7.906585655	7.86904717		3.45	4.764165159	3.843977581	4.396090128	4.340878873		3.45	2.325618765	2.41832791	2.362702423	2.368264972		3.45	5.942261688	6.417149489	6.132216808	6.160710076		3.45	3.56979015	3.2244539	3.43165565	3.410935475		3.45	1.389650908	1.384226436	1.387481119	1.387155651		3.45	1.766405093	1.779719704	1.771730937	1.772529814
3.5	4.612773098	5.359870729	4.91161215	4.956438008		3.5	8.208148338	7.6707992	7.993208683	7.960967735		3.5	4.852928247	4.238484581	4.607150781	4.570284161		3.5	2.282222995	2.450874738	2.349683692	2.359802797		3.5	6.06751766	6.640045944	6.296528974	6.330880671		3.5	3.705457963	3.530816488	3.635601373	3.625122884		3.5	1.482360053	1.452772028	1.470524843	1.468749561		3.5	1.749145411	1.849251563	1.789187872	1.795194241
3.55	4.659620804	5.37318534	4.945046618	4.98786049		3.55	8.181016749	7.8187992	8.03612973	8.014396677		3.55	4.933803169	4.563952856	4.785863044	4.763672025		3.55	2.278771059	2.481942164	2.360039501	2.372229767		3.55	6.161706206	6.847655253	6.436085825	6.477242768		3.55	3.850992525	3.869246013	3.85829392	3.859389129		3.55	1.534139096	1.53463223	1.53433635	1.534365938		3.55	1.743227806	1.885250326	1.800036814	1.808558165
3.6	4.679839288	5.457018078	4.990710804	5.037341531		3.6	8.066068125	7.7348	7.933560875	7.913684788		3.6	5.188260184	5.057087593	5.135791147	5.127920792		3.6	2.337947109	2.47355889	2.392191821	2.400328528		3.6	6.352055834	7.081401636	6.643794155	6.687554903		3.6	3.954101049	4.017247263	3.979359535	3.983148307		3.6	1.559288918	1.596767083	1.574280184	1.576528873		3.6	1.733858265	1.951823383	1.821044312	1.834122219
3.65	4.636444504	5.502880503	4.983018903	5.035005063		3.65	7.658078013	7.69	7.670846808	7.672762127		3.65	5.67301066	5.418060511	5.571030601	5.555733592		3.65	2.431642521	2.521392864	2.467542658	2.472927679		3.65	6.634129325	7.253503342	6.881878932	6.919041373		3.65	3.989620363	4.0177406	4.000868458	4.002555672		3.65	1.578028	1.648052993	1.606037997	1.610239497		3.65	1.758514953	2.005574961	1.857338956	1.872162557
3.7	4.649757142	5.569452573	5.017635314	5.07281704		3.7	7.437062813	7.7123984	7.547197048	7.563717183		3.7	6.030039495	5.801718569	5.938711125	5.925011869		3.7	2.589445321	2.585993385	2.588064547	2.587857431		3.7	6.942830066	7.413772798	7.131207159	7.159463723		3.7	4.087795512	4.30782305	4.175806527	4.189008179		3.7	1.608109159	1.74766601	1.663931899	1.67230531		3.7	1.778240303	2.087928298	1.902115501	1.92069678
3.75	4.677373619	5.556631095	5.029076609	5.081832058		3.75	7.47702315	7.8472	7.62509389	7.647304501		3.75	6.188829549	6.017218018	6.120184936	6.109888244		3.75	2.71815323	2.677223129	2.70178119	2.699325383		3.75	7.098167198	7.58636961	7.293448163	7.322740307		3.75	4.2032355	4.674373799	4.39169082	4.419959118		3.75	1.64114912	1.94491951	1.762657276	1.780883499		3.75	1.858621104	2.07510682	1.94521539	1.958204533
3.8	4.710906714	5.518166663	5.033810693	5.08224629		3.8	7.563357213	7.988	7.733214328	7.758692895		3.8	6.327893266	6.375726254	6.347026461	6.349896441		3.8	2.787191955	2.744289319	2.770030901	2.767456742		3.8	7.297392246	7.85857944	7.521867124	7.555538355		3.8	4.28808955	4.844080913	4.510486095	4.543845577		3.8	1.669750878	2.11850259	1.849251563	1.876176665		3.8	1.879332721	2.106174246	1.970069331	1.983679823
3.85	4.692660765	5.61334049	5.060932655	5.116173438		3.85	7.564344874	7.9128	7.703726925	7.724634232		3.85	6.36734298	6.638073409	6.475635152	6.491878977		3.85	2.813328044	2.786205688	2.802479101	2.80085176		3.85	7.505495675	8.07999748	7.735296397	7.769766505		3.85	4.549558425	4.896374688	4.68828493	4.709093906		3.85	1.667285209	2.238334091	1.895704762	1.929967695		3.85	1.910400148	2.144145545	2.003898307	2.01792303
3.9	4.708441045	5.740569984	5.121292621	5.183220357		3.9	7.489849925	7.8356	7.628149955	7.64889496		3.9	6.589745315	6.869354124	6.701588838	6.718365367		3.9	2.880394234	2.74971379	2.828122056	2.82028123		3.9	7.681053263	8.304867456	7.93057894	7.968007792		3.9	4.940281725	4.976295363	4.95468718	4.956847998		3.9	1.738296469	2.247703633	1.942059334	1.972623764		3.9	1.932098033	2.22501948	2.049266612	2.066841898
3.95	4.713372383	5.750432659	5.128196493	5.19042011		3.95	7.355168788	7.7688008	7.520621593	7.545439513		3.95	7.110001421	7.269284609	7.173714696	7.183271687		3.95	3.043621505	2.838970999	2.961761303	2.949482272		3.95	7.877811656	8.487324971	8.121616982	8.158187781		3.95	5.215070713	5.077922888	5.160211583	5.151982713		3.95	1.908427613	2.361124395	2.089506326	2.116668132		3.95	1.987822146	2.257566308	2.095719811	2.11190446
4	4.746905478	5.757336531	5.151077899	5.211703762		4	7.332475263	7.7163992	7.486044838	7.509080274		4	7.401443467	7.594752884	7.478767234	7.490365799		4	3.233477999	3.020444219	3.148264487	3.13548246		4	8.09084445	8.796519833	8.373114603	8.415455126		4	5.3319917	5.268351163	5.306535485	5.302717053		4	2.068696081	2.55246029	2.262201765	2.291227617		4	2.003602426	2.309345351	2.125899596	2.144244172
4.05	4.861313494	5.832785995	5.249902494	5.308190844		4.05	7.261434663	7.5688008	7.384381118	7.402823086		4.05	7.563191337	7.778691773	7.649391511	7.662321538		4.05	3.359227105	3.172329414	3.284468029	3.273254167		4.05	8.338398579	9.105220574	8.645127377	8.691136696		4.05	5.5609003	5.442992638	5.513737235	5.506662775		4.05	2.229457684	2.645662569	2.395939638	2.420911931		4.05	2.022834643	2.428190585	2.18497702	2.209298376
4.1	4.935775704	5.887524828	5.316475353	5.373580301		4.1	7.185954025	7.4563992	7.294132095	7.310358806		4.1	7.84230504	7.994684355	7.903256766	7.912399525		4.1	3.575712821	3.3927602	3.502531773	3.491554615		4.1	8.522830601	9.317762206	8.840803243	8.88849914		4.1	5.733075088	5.759221975	5.743533843	5.745102656		4.1	2.417834776	2.697441613	2.529677511	2.546453921		4.1	2.092859635	2.532241806	2.268612504	2.294975434
4.15	4.866736979	5.891469898	5.276630146	5.338114121		4.15	7.114420088	7.5588008	7.292172373	7.318835215		4.15	7.90246933	8.355165126	8.083547649	8.110709396		4.15	3.874057754	3.506674096	3.727104291	3.705061271		4.15	8.744247655	9.589477916	9.082339759	9.133053575		4.15	5.925476713	6.065092212	5.981322912	5.989699842		4.15	2.736399179	2.779301815	2.753560233	2.756134391		4.15	2.179158041	2.620512748	2.355699924	2.382181206
4.2	4.837642088	5.840183001	5.238658453	5.298810908		4.2	7.033513724	7.5776	7.251148235	7.283793411		4.2	7.954740521	8.774821948	8.282773092	8.331977977		4.2	4.051093756	3.64918975	3.890332154	3.866217913		4.2	9.001663473	9.78327948	9.314309875	9.361206836		4.2	6.163758725	6.4607479	6.282554395	6.300373746		4.2	3.109701428	2.979514118	3.057626504	3.049815265		4.2	2.322659963	2.602266799	2.434502697	2.451279107
4.25	4.853915501	5.830320326	5.244477431	5.303061721		4.25	7.047325201	7.5644	7.25415512	7.285179608		4.25	8.189966306	9.06182579	8.5387101	8.591021669		4.25	4.297167498	3.938166128	4.15356695	4.132026867		4.25	9.217655069	10.00568379	9.532866556	9.580148279		4.25	6.446441113	6.695083213	6.545897953	6.560816479		4.25	3.469195931	3.249258279	3.38122087	3.368024611		4.25	2.446436534	2.54851522	2.487268008	2.493392729
4.3	4.91111803	5.881113103	5.299116059	5.357315763		4.3	6.959017788	7.5055992	7.177650353	7.210445238		4.3	8.371931674	8.961226505	8.607649606	8.643007296		4.3	4.630524926	4.163528251	4.443726256	4.415706456		4.3	9.47260719	10.24929186	9.783281058	9.829882138		4.3	6.650681851	6.919059424	6.75803288	6.774135535		4.3	3.588534299	3.562891344	3.578277117	3.576738539		4.3	2.589938455	2.550487755	2.574158175	2.571791133
4.35	5.027991715	5.923523591	5.386204466	5.439936378		4.35	6.916097426	7.4799992	7.141658135	7.175492242		4.35	8.607649606	8.99525372	8.762691252	8.785947499		4.35	5.131056669	4.302591969	4.799670789	4.749962907		4.35	9.696983046	10.45246297	9.999175014	10.04450381		4.35	6.821377613	7.064593	6.918663768	6.933256691		4.35	3.623053661	3.860744129	3.718129848	3.732391276		4.35	2.720618899	2.615088276	2.67840665	2.672074812
4.4	5.066456148	5.947685172	5.418947757	5.471821499		4.4	6.957044438	7.4168	7.140946663	7.168531997		4.4	8.705783223	9.220614858	8.911715877	8.942605775		4.4	5.646874571	4.681318689	5.260652218	5.202718865		4.4	9.954891011	10.70889252	10.25649161	10.3017317		4.4	7.10406	7.386742388	7.217132955	7.234093898		4.4	3.822279696	3.974658025	3.883231028	3.892373727		4.4	2.868559024	2.786206674	2.835618084	2.830676943
4.45	5.061031676	6.005875941	5.438969382	5.495660038		4.45	7.026606013	7.4447992	7.193883288	7.218974879		4.45	8.72649484	9.188067044	8.911123721	8.938818054		4.45	5.919576549	5.513728459	5.757237313	5.732886427		4.45	10.20836176	10.84105236	10.461438	10.49939944		4.45	7.408942575	7.593944138	7.4829432	7.494043294		4.45	4.089558189	4.111749208	4.098434596	4.099766057		4.45	3.012554079	3.028334359	3.018866191	3.019813008
4.5	5.051168015	6.003903406	5.432262171	5.489426295		4.5	7.03499275	7.5072	7.22387565	7.252208085		4.5	8.74572607	9.274858584	8.957379075	8.989127026		4.5	6.355999917	6.02017682	6.221670678	6.201521293		4.5	10.47514712	10.98307488	10.67831822	10.70879389		4.5	7.655118974	7.729118613	7.68471883	7.689158808		4.5	4.38691784	4.350919076	4.372518335	4.370358409		4.5	3.128933644	3.386349461	3.231899971	3.24734492
4.55	5.114783255	5.974807529	5.458792964	5.510394421		4.55	7.022659313	7.5516	7.234235588	7.265972029		4.55	8.47006529	9.335514035	8.816244788	8.868171713		4.55	6.519228175	6.246032078	6.409949736	6.39355797		4.55	10.67831822	11.09501624	10.84499743	10.86999931		4.55	7.923493588	7.751812138	7.854821008	7.844520121		4.55	4.55655585	4.634470983	4.587721903	4.592396811		4.55	3.123509173	3.631930069	3.326877531	3.357382785
4.6	5.228204018	6.034970833	5.550910744	5.599316752		4.6	6.952113037	7.5668016	7.197988462	7.234869776		4.6	8.351712204	9.396663606	8.769692765	8.832389849		4.6	6.86097085	6.564103346	6.742223849	6.724411798		4.6	10.88592753	11.20054686	11.01177526	11.03065242		4.6	8.2762299	7.992561824	8.16276267	8.145742585		4.6	4.513653214	4.842081278	4.645024439	4.664730123		4.6	3.20339684	3.740912628	3.418403155	3.450654102
4.65	5.215875674	6.19819909	5.60880504	5.667744445		4.65	6.793750713	7.5792008	7.107930748	7.155057753		4.65	8.512967926	9.479016943	8.899387533	8.957350474		4.65	7.313667633	6.900913698	7.148566059	7.123800822		4.65	11.01611484	11.32432344	11.13939828	11.15789079		4.65	8.727139388	8.434591238	8.610120128	8.592567239		4.65	4.4184784	4.918022889	4.618296196	4.648268865		4.65	3.252710215	3.710831469	3.435958717	3.463445992
4.7	5.17543772	6.31605707	5.63168546	5.700122621		4.7	6.715311037	7.6180008	7.076386942	7.130548328		4.7	8.67076974	9.429702581	8.974342876	9.019878847		4.7	7.505988809	7.134165961	7.35725967	7.334950299		4.7	11.19265672	11.54179542	11.3323122	11.35326052		4.7	9.171143138	8.847021388	9.041494438	9.022047133		4.7	4.540282436	5.087660899	4.759233821	4.792076529		4.7	3.447498046	3.705900131	3.55085888	3.566363005
4.75	5.209958069	6.382136993	5.678829638	5.749160374		4.75	6.761189451	7.7136	7.14215367	7.199298303		4.75	8.723042904	9.477537541	9.024840759	9.070110437		4.75	7.822086556	7.248572991	7.59268113	7.558270316		4.75	11.32826851	11.80660824	11.5196044	11.54830478		4.75	9.368973449	9.224423588	9.311153505	9.302480513		4.75	4.861805641	5.293296686	5.034402059	5.060291522		4.75	3.707379533	3.689626718	3.700278407	3.699213238
4.8	5.431375123	6.395944738	5.817202969	5.875077145		4.8	6.865777988	7.7708	7.227786793	7.282088113		4.8	8.690991183	9.334034634	8.948208563	8.98679117		4.8	8.214622008	7.330927314	7.86114413	7.808122448		4.8	11.50283785	11.97032865	11.68983417	11.71788362		4.8	9.682240788	9.484411464	9.603109059	9.591239299		4.8	5.24299803	5.637998164	5.400998084	5.424698092		4.8	3.85038832	3.803540614	3.831649238	3.828838375
4.85	5.590657324	6.407779948	5.917506373	5.966533731		4.85	6.944219637	7.7788	7.278051782	7.328126604		4.85	8.580034116	9.127412579	8.798985501	8.831828209		4.85	8.380806109	7.617437036	8.07545848	8.029656335		4.85	11.67198273	12.08572195	11.83747842	11.86230277		4.85	9.962457475	9.716776387	9.86418504	9.849444174		4.85	5.750926779	5.876674899	5.801226027	5.808770914		4.85	3.924851516	4.085119985	3.988958904	3.998575012
4.9	5.62961489	6.404822131	5.939697787	5.986210221		4.9	6.938297613	7.7784	7.274338568	7.324744711		4.9	8.461682016	9.121494974	8.725607199	8.765195977		4.9	8.350725936	8.11106392	8.25486113	8.240481409		4.9	11.88107144	12.23662087	12.02329121	12.04462418		4.9	10.36551421	9.894870238	10.17725662	10.14901798		4.9	6.289427848	6.240607606	6.269899751	6.266970537		4.9	3.993890241	4.696112701	4.274779225	4.316912573
4.95	5.622217884	6.483229411	5.966622495	6.018283186		4.95	6.931391875	7.8136	7.284275125	7.337207613		4.95	8.279223515	9.052949383	8.588713862	8.635137414		4.95	8.260975594	8.578061581	8.387809989	8.406835148		4.95	12.14045979	12.46099673	12.26867457	12.28790678		4.95	10.78781111	10.09368525	10.51016077	10.46851322		4.95	6.784535119	6.382136006	6.623575474	6.599431527		4.95	4.196568213	5.287873201	4.633090208	4.698568507
5	5.591644578	6.542406448	5.971949326	6.028995038		5	6.9422453	7.8572016	7.30822782	7.363125198		5	8.011945023	9.030264244	8.419272711	8.480371864		5	8.431601844	8.776301349	8.569481646	8.590163616		5	12.35300044	12.65085322	12.47214155	12.49001272		5	11.09121368	10.3995545	10.81455001	10.77305045		5	7.113946491	6.547336799	6.887302614	6.853306033		5	4.45398403	5.756844384	4.975128172	5.053299793
5.05	5.682379215	6.579389506	6.041183331	6.095003949		5.05	6.928430863	7.9076	7.320098518	7.378848666		5.05	7.814690536	9.07760607	8.31985675	8.395631682		5.05	8.900570067	8.656961995	8.803126838	8.788510354		5.05	12.53891186	12.72186448	12.61209291	12.62307007		5.05	11.39214955	10.74242406	11.13225936	11.09327583		5.05	7.178054865	6.775164591	7.016898756	6.992725339		5.05	4.66307274	6.140501455	5.254044226	5.342689949
5.1	5.820950785	6.634621473	6.14641906	6.195239301		5.1	6.929417538	7.9636	7.343090523	7.405141471		5.1	7.89408507	9.197930705	8.415623324	8.493854062		5.1	9.19645229	8.658441396	8.981247933	8.948967279		5.1	12.63457981	12.78597187	12.69513663	12.70422016		5.1	11.60921805	11.06013341	11.3895842	11.35663912		5.1	7.129233637	7.115426879	7.123710934	7.122882528		5.1	4.975719538	6.388053611	5.540653167	5.625393211
5.15	6.011300413	6.854065991	6.348406644	6.398972579		5.15	6.955565413	7.9503992	7.353498928	7.413188955		5.15	8.182568314	9.219135456	8.597195171	8.659389199		5.15	9.422307548	9.028783856	9.264898071	9.24128665		5.15	12.78794441	12.76871219	12.78025152	12.77909759		5.15	11.9071939	11.37685609	11.69505878	11.66323851		5.15	7.197287081	7.369391746	7.266128947	7.276455227		5.15	5.248915635	6.646455696	5.807931659	5.891784063
5.2	6.150365116	7.130714025	6.54250468	6.601325614		5.2	7.004900149	7.9612	7.38742009	7.444798081		5.2	8.370452273	9.087469731	8.657259256	8.700280304		5.2	9.730021035	9.395184205	9.596086303	9.575996093		5.2	12.95018541	12.79287574	12.88726154	12.87782296		5.2	12.17655618	11.72071233	11.99421864	11.966868		5.2	7.242655386	7.619408585	7.393356666	7.415961858		5.2	5.49942758	6.754946108	6.001634991	6.076966103
5.25	6.286469045	7.237230915	6.666773793	6.723819505		5.25	7.170661549	8.0248	7.51231693	7.563565237		5.25	8.317686961	9.02286921	8.599759861	8.642070796		5.25	9.852317219	9.647176538	9.770260946	9.757952505		5.25	13.13461743	12.91961112	13.04861491	13.03571453		5.25	12.40743813	12.00536806	12.2466101	12.2224859		5.25	7.296900099	7.953754254	7.559641761	7.59905301		5.25	5.741063118	6.874283489	6.194351266	6.262344488
5.3	6.428984699	7.350158544	6.797454237	6.852724667		5.3	7.236767788	8.0596	7.565900673	7.615270605		5.3	8.150021486	8.886270175	8.444520962	8.488695883		5.3	9.997793648	9.889304223	9.954397878	9.947888512		5.3	13.35356882	13.1356037	13.26638277	13.25330486		5.3	12.70492064	12.26338358	12.52830581	12.50181359		5.3	7.530645496	8.228923873	7.809956847	7.851853549		5.3	6.0359571	7.029622593	6.433423297	6.493043227
5.35	6.601087391	7.52719356	6.971529859	7.027096229		5.35	7.290541575	8.0656	7.600564945	7.647068451		5.35	8.030189985	8.73833005	8.313446011	8.355934415		5.35	10.2192107	9.968698756	10.11900592	10.10397521		5.35	13.55279485	13.42211441	13.50052267	13.49268185		5.35	12.96293615	12.50807898	12.78099328	12.75370185		5.35	8.100213991	8.513954194	8.265710072	8.290534484		5.35	6.416656355	7.276187495	6.760468811	6.812040679
5.4	6.843218035	7.679571889	7.177759577	7.227940808		5.4	7.300902649	8.07	7.60854159	7.654687431		5.4	7.937973974	8.647595413	8.221822549	8.264399836		5.4	10.21378623	9.96130175	10.11279244	10.09764337		5.4	13.73476121	13.58435541	13.67459889	13.66557454		5.4	13.19973815	12.77892126	13.0314114	13.00616238		5.4	8.600251614	8.834491131	8.693947421	8.708001792		5.4	6.840258246	7.442374555	7.08110477	7.117231748
5.45	7.110002408	7.926631898	7.436654204	7.485651973		5.45	7.291529237	8.122	7.623717542	7.673545788		5.45	7.859564721	8.595321263	8.153867338	8.19801273		5.45	9.861196585	10.03823062	9.932010197	9.942632239		5.45	13.77421191	13.63366879	13.71799466	13.70956207		5.45	13.37437963	13.07245708	13.25361061	13.23549525		5.45	8.830052928	9.170808349	8.966355096	8.986800421		5.45	7.077456566	7.540508171	7.262677208	7.290460305
5.5	7.384677906	8.33248196	7.763799528	7.820667771		5.5	7.330009562	8.2388	7.693525737	7.748053163		5.5	7.820115008	8.564251864	8.11776975	8.162417961		5.5	9.810402823	10.04513449	9.904295489	9.918379388		5.5	13.80725187	13.71306332	13.76957645	13.76392513		5.5	13.53027428	13.29199226	13.43496147	13.42066455		5.5	9.081058993	9.417869344	9.215783133	9.235991754		5.5	7.265832673	7.627792845	7.410616742	7.432334352
5.55	7.620396825	8.653510059	8.033642119	8.095628913		5.55	7.424237024	8.3844	7.808302215	7.865911993		5.55	7.747131213	8.611595663	8.092916993	8.14478486		5.55	9.926782388	10.11220068	10.0009497	10.0120748		5.55	13.88270133	13.75547282	13.83180993	13.82417622		5.55	13.77990305	13.50363405	13.66939545	13.65281931		5.55	9.293105519	9.465702331	9.362144244	9.372500053		5.55	7.591300948	7.9690414	7.742397129	7.765061556
5.6	7.906906548	8.883310386	8.297468083	8.356052313		5.6	7.495276638	8.4732	7.886445983	7.945121384		5.6	7.631245768	8.675207944	8.048830638	8.111468369		5.6	9.990396641	10.30698851	10.11703339	10.1360289		5.6	14.0020397	13.83979869	13.9371433	13.92740884		5.6	14.04877199	13.74092939	13.92563495	13.90716439		5.6	9.597370029	9.541644929	9.575079989	9.571736483		5.6	7.971015908	8.420752901	8.150910705	8.177894925
5.65	8.293030274	9.17672694	8.64650894	8.69953074		5.65	7.620584363	8.6412	8.028830618	8.090067556		5.65	7.694860021	8.685071605	8.090944655	8.15035735		5.65	10.01554646	10.29564643	10.12758645	10.14439245		5.65	14.10609092	13.91574129	14.02995107	14.01853009		5.65	14.2673205	13.97082466	14.14872217	14.13093241		5.65	9.923330451	9.71670741	9.840681235	9.828283852		5.65	8.312755624	8.911912144	8.552418232	8.588367623
5.7	8.626881823	9.54263021	8.993181177	9.048126081		5.7	7.803118251	8.8608	8.22619095	8.289651855		5.7	7.906413414	8.679154	8.215509648	8.261874083		5.7	10.00962886	10.08409205	10.03941414	10.04388193		5.7	14.15392489	13.95519199	14.07443173	14.06250776		5.7	14.52582935	14.30629416	14.43801528	14.42484316		5.7	10.21427936	10.09148906	10.16516324	10.15779582		5.7	8.583486053	9.380389206	8.902247314	8.950061503
5.75	8.782713074	9.772429551	9.178599665	9.237982653		5.75	7.925959288	9.0024	8.356535573	8.421122016		5.75	8.046956533	8.710715546	8.312460138	8.352285679		5.75	10.06880491	10.03083361	10.05361639	10.05133811		5.75	14.19584126	13.8427575	14.05460776	14.03342273		5.75	14.77101809	14.5475362	14.68162533	14.66821642		5.75	10.51755662	10.35827442	10.45384374	10.44428681		5.75	8.686057873	9.759116913	9.115281489	9.179665031
5.8	8.95136383	9.916919713	9.337586183	9.395519536		5.8	8.078402549	9.0936	8.48448153	8.545393377		5.8	8.110078639	8.729454629	8.357829035	8.394991594		5.8	10.15954152	10.16693852	10.16250032	10.16294414		5.8	14.16082877	13.62577865	13.94680872	13.91470571		5.8	15.06702059	14.69504411	14.91823	14.89591141		5.8	10.80899867	10.7350286	10.77941064	10.77497244		5.8	8.796027685	10.03181988	9.290344562	9.364492093
5.85	9.228999118	10.04809329	9.556636787	9.605782437		5.85	8.229857162	9.1748	8.607834297	8.664530867		5.85	8.207719121	8.779754271	8.436533181	8.47085529		5.85	10.0978998	10.21132056	10.1432681	10.15007335		5.85	14.09228317	13.55131545	13.87589608	13.84343802		5.85	15.2382087	14.76953808	15.05074045	15.02262021		5.85	11.17736958	11.20597134	11.18881028	11.19052639		5.85	8.924241474	10.1812394	9.427040645	9.502460521
5.9	9.427732019	10.22463517	9.74649328	9.794307469		5.9	8.365031637	9.2844	8.732778982	8.787941084		5.9	8.276263726	8.715646884	8.452016989	8.478379979		5.9	9.990889775	10.08261265	10.02757893	10.0330823		5.9	14.05036681	13.59816316	13.86948535	13.84235313		5.9	15.36746313	14.87807233	15.17170681	15.14234336		5.9	11.38004755	11.50382412	11.42955818	11.43698477		5.9	9.229491265	10.34002847	9.673706147	9.740338379
5.95	9.552492885	10.39279378	9.888613243	9.939031297		5.95	8.431630226	9.402	8.819778135	8.878000322		5.95	8.2683726	8.650552243	8.421244457	8.444175236		5.95	9.859717184	9.974616361	9.905676855	9.912570805		5.95	14.03162772	13.61443657	13.86475126	13.83971979		5.95	15.50954433	15.1119143	15.35049232	15.32663451		5.95	11.66705139	11.85148341	11.7408242	11.75189012		5.95	9.627449215	10.53728197	9.991382317	10.04597228
6	9.767501173	10.51804975	10.06772061	10.11275352		6	8.406471	9.5204	8.8520426	8.91887834		6	8.264920664	8.646607173	8.417595267	8.440496458		6	9.603778795	9.883386618	9.715621924	9.732398393		6	13.89453654	13.51679609	13.74344036	13.72077593		6	15.60179844	15.33588953	15.49543487	15.47948034		6	11.8731813	12.1873075	11.99883178	12.01767935		6	10.12551529	10.7261522	10.36577005	10.40180827
6.05	9.943548935	10.62505978	10.21615327	10.25704392		6.05	8.49132505	9.6352	8.94887503	9.017507527		6.05	8.23336109	8.50211997	8.340864642	8.356990175		6.05	9.614134604	9.80399307	9.69007799	9.701469498		6.05	13.67607829	13.28009189	13.51768373	13.49392454		6.05	15.70490598	15.52385111	15.63248403	15.62162074		6.05	12.05564079	12.47036627	12.22153098	12.24641451		6.05	10.44901103	10.82083388	10.59774017	10.62004954
6.1	9.984479036	10.75228829	10.29160274	10.33767129		6.1	8.650672076	9.8876	9.145443245	9.219658921		6.1	8.256045243	8.401027551	8.314038166	8.322737105		6.1	9.801033281	9.672324386	9.749549723	9.74182719		6.1	13.48720806	13.08727659	13.32723547	13.30323959		6.1	15.79666675	15.707866	15.76114645	15.75581841		6.1	12.22478566	12.69572839	12.41316276	12.44141932		6.1	10.60040309	11.09748191	10.79923462	10.82905935
6.15	9.967219355	10.82823088	10.31162397	10.36328466		6.15	8.786833226	10.1628	9.337219935	9.419777942		6.15	8.381793362	8.501624864	8.429725963	8.436915853		6.15	10.01308079	9.634847208	9.861787359	9.839093344		6.15	13.32151512	12.92404932	13.1625288	13.13868085		6.15	15.93233456	15.82922703	15.89109155	15.8849051		6.15	12.4664212	12.96547256	12.66604174	12.69598482		6.15	10.70741311	11.3588428	10.96798499	11.00707077
6.2	9.989410374	10.8883932	10.3490035	10.40294247		6.2	8.893889437	10.4472	9.515213662	9.608412296		6.2	8.591376193	8.715645898	8.641084075	8.648540257		6.2	10.07620191	9.643229495	9.903012946	9.877034601		6.2	13.15384965	12.92750126	13.06331029	13.04972939		6.2	16.11634945	16.01077523	16.07411976	16.06778531		6.2	12.63605921	13.28995456	12.89761735	12.93685107		6.2	10.89628334	11.58321865	11.17105747	11.21227358
6.25	9.957849814	10.93425464	10.34841174	10.40699603		6.25	9.149930613	10.7328	9.783078368	9.878050531		6.25	8.80884719	8.861120354	8.829756455	8.832892845		6.25	9.788703951	9.569259432	9.700926144	9.687759473		6.25	13.0202104	12.86290074	12.95728653	12.94784795		6.25	16.31713781	16.23080375	16.28260419	16.27742414		6.25	12.80766976	13.57054767	13.11282092	13.15859359		6.25	11.19314986	11.79477303	11.43379913	11.46989652
6.3	9.955877279	10.98652682	10.36813709	10.42997607		6.3	9.463200912	10.9604	10.06208055	10.15191249		6.3	8.940514888	8.901065174	8.924735002	8.922368019		6.3	9.419347759	9.380391179	9.403765127	9.401427732		6.3	12.89347503	12.68931766	12.81181208	12.79956264		6.3	16.62695376	16.5169395	16.58294806	16.5763472		6.3	13.08924913	13.91327562	13.41885972	13.46830131		6.3	11.51417993	12.06648973	11.73510385	11.76824244
6.35	10.00272499	10.92094003	10.370011	10.4251039		6.35	9.745388975	11.1648	10.31315339	10.39831805		6.35	9.035197554	8.982431256	9.014091035	9.010925057		6.35	9.276337985	9.239847074	9.26174162	9.259552166		6.35	12.74454864	12.48861222	12.64217407	12.62681788		6.35	16.89039599	16.63682051	16.7889658	16.77375127		6.35	13.24113432	14.1992932	13.62439787	13.6818874		6.35	11.73411758	12.46691433	12.02723628	12.07120409
6.4	10.00617692	10.86866785	10.35117329	10.40292275		6.4	10.03004471	11.3648	10.56394683	10.64403214		6.4	9.139739936	9.097330434	9.122776135	9.120231565		6.4	9.38532153	9.354747238	9.373091813	9.371257355		6.4	12.53545993	12.40083441	12.48160972	12.47353219		6.4	17.17159836	16.62547375	16.95314852	16.92038104		6.4	13.3693491	14.53906235	13.8372344	13.90741719		6.4	11.94567196	12.90383084	12.32893551	12.38642504
6.45	9.954891011	10.90417348	10.334604	10.39156095		6.45	10.19777946	11.512	10.72346768	10.80232091		6.45	9.154534935	9.209272781	9.176430074	9.179714344		6.45	9.512550038	9.498249159	9.506829686	9.505971633		6.45	12.44225765	12.40379321	12.42687187	12.42456401		6.45	17.29887944	16.6590207	17.04293594	17.00454442		6.45	13.4891806	14.75406867	13.99513583	14.07102911		6.45	12.17152722	13.29537903	12.62106794	12.68849905
6.5	10.04907956	10.89776274	10.38855283	10.43947382		6.5	10.34134068	11.6492	10.86448441	10.94295596		6.5	9.109659764	9.383348995	9.219135456	9.23555681		6.5	9.451401453	9.529317571	9.4825679	9.487242867		6.5	12.43091557	12.43288811	12.43170458	12.43182294		6.5	17.43602726	16.7300613	17.15364088	17.11128292		6.5	13.6938311	15.04994892	14.23627823	14.3176453		6.5	12.37469832	13.52616563	12.83528525	12.90437328
6.55	10.06584611	10.87853053	10.39091987	10.43968094		6.55	10.55791584	11.7328	11.0278695	11.09836255		6.55	9.056400332	9.49972856	9.233731623	9.260331317		6.55	9.297544709	9.626463934	9.429112399	9.448847552		6.55	12.39442367	12.41809409	12.40389184	12.40531207		6.55	17.67480261	16.88842264	17.36025062	17.31306782		6.55	13.95223319	15.2629827	14.47653299	14.55517796		6.55	12.7410967	13.62725805	13.09556124	13.14873092
6.6	10.02639541	10.97765041	10.40689741	10.46397271		6.6	10.78287774	11.8036	11.19116664	11.25240998		6.6	9.024347625	9.46323469	9.199902451	9.226235675		6.6	9.231462814	9.591452424	9.375458658	9.397058034		6.6	12.36680818	12.38998547	12.3760791	12.37746973		6.6	17.88989776	17.1602516	17.5980393	17.55426053		6.6	14.18647172	15.49919376	14.71156054	14.79032386		6.6	13.09023539	13.73525434	13.34824297	13.38694411
6.65	9.97708203	11.05901748	10.40985621	10.47477234		6.65	11.01375969	11.8924	11.36521581	11.41793423		6.65	9.118536171	9.523397994	9.2804809	9.30477261		6.65	9.307406398	9.419346772	9.352182547	9.35889897		6.65	12.32686435	12.41562842	12.36236998	12.36769582		6.65	18.09611284	17.41530709	17.82379054	17.78294219		6.65	14.49369405	15.71420008	14.98189646	15.05512682		6.65	13.39104698	13.9596302	13.61848027	13.65259526
6.7	9.972150693	11.03682646	10.398021	10.46190154		6.7	11.30926885	12.0652	11.61164131	11.65699718		6.7	9.222094259	9.888811089	9.488780991	9.528784001		6.7	9.613149323	9.39715674	9.52675229	9.513792735		6.7	12.41562842	12.53545993	12.46356102	12.47075091		6.7	18.09413949	17.63533561	17.91061794	17.88308971		6.7	14.8773521	15.88630376	15.28093276	15.34146986		6.7	13.62479238	14.25501731	13.87688235	13.91469585
6.75	10.0145602	11.10931712	10.45246297	10.51814838		6.75	11.61267141	12.2568	11.87032285	11.90897056		6.75	9.308884812	10.13389856	9.638890312	9.688391137		6.75	9.9021257	9.457811205	9.724399902	9.697741032		6.75	12.47628388	12.60449865	12.52756979	12.53526267		6.75	18.07687268	17.73794981	17.94130353	17.92096816		6.75	15.25312002	16.07221518	15.58075808	15.62990379		6.75	13.9216589	14.5617465	14.17769394	14.2160992
6.8	10.03428555	11.11770039	10.46765148	10.53265638		6.8	12.02411489	12.4488	12.19398893	12.21947004		6.8	9.500221694	10.13784363	9.755270469	9.793527786		6.8	9.98891724	9.549536055	9.813164766	9.786801895		6.8	12.64197682	12.68340005	12.65854611	12.6610315		6.8	17.99251196	17.8351373	17.9295621	17.92011962		6.8	15.5041251	16.35675335	15.8451764	15.8963341		6.8	14.25698985	14.88129717	14.50671278	14.54417122
6.85	10.10776247	11.1280562	10.51587997	10.57709759		6.85	12.39214466	12.612	12.4800868	12.49327812		6.85	9.707336882	10.10529681	9.866520851	9.890398447		6.85	10.01949153	9.59046517	9.847880988	9.822139406		6.85	12.84021658	12.75737011	12.80707799	12.80210721		6.85	18.06848594	17.84845741	17.98047453	17.96727282		6.85	15.66390044	16.60479963	16.04026011	16.09671406		6.85	14.68798874	15.21909379	14.90043076	14.93229707
6.9	10.14474751	11.11128966	10.53136437	10.58935689		6.9	12.63536005	12.7832	12.69449603	12.70336643		6.9	9.9415764	10.16940419	10.03270752	10.04637718		6.9	10.102338	9.597864149	9.900548461	9.87028003		6.9	12.97434896	12.84810672	12.92385207	12.91627753		6.9	18.17356683	17.83365729	18.03760301	18.01720844		6.9	15.82712771	16.79712179	16.21512534	16.27332499		6.9	15.02726476	15.6224772	15.26534974	15.30106248
6.95	10.1417887	11.08613983	10.51952916	10.57619022		6.95	12.81246821	13.004	12.88908093	12.90057283		6.95	10.2527438	10.26951034	10.25945042	10.26045641		6.95	10.23400471	9.726075965	10.03083321	10.00035749		6.95	13.04733276	12.93292573	13.00156995	12.99470552		6.95	18.15580668	17.8035637	18.01490949	17.99377491		6.95	15.89370076	16.99536156	16.33436508	16.40046473		6.95	15.32758322	15.97556097	15.58677432	15.62565298
7	10.10135174	11.02844319	10.47218832	10.5278138		7	12.97477625	13.2356	13.07910575	13.09475518		7	10.44703849	10.39969765	10.42810216	10.42526171		7	10.39180751	9.87451021	10.18488859	10.15385075		7	13.05078469	12.9427884	13.00758618	13.0011064		7	18.07243264	17.74090984	17.93982352	17.91993215		7	15.9730953	17.27694093	16.49463355	16.57286429		7	15.59782051	16.25763347	15.8617457	15.90133447
7.05	10.07866758	11.06740075	10.47416085	10.53348484		7.05	13.16076449	13.4724	13.28541869	13.30411682		7.05	10.46035311	10.57919834	10.5078912	10.51502191		7.05	10.34693234	9.962781151	10.19327187	10.17022279		7.05	13.14102817	13.04881216	13.10414177	13.0986088		7.05	17.97919185	17.76656339	17.89414047	17.88138276		7.05	16.03621642	17.49983739	16.6216648	16.70948206		7.05	15.8621402	16.55154119	16.1379006	16.17926465
7.1	10.12157022	11.09353684	10.51035687	10.56867486		7.1	13.39016643	13.7248	13.52401986	13.54409787		7.1	10.46577758	10.76658916	10.58610221	10.60415091		7.1	10.07718818	10.05943537	10.07008706	10.06902189		7.1	13.26135281	13.18886214	13.23235654	13.2280071		7.1	17.95995169	17.83809733	17.91120994	17.90389868		7.1	16.18267714	17.7089261	16.79317672	16.88475166		7.1	16.1368157	16.79613553	16.40054363	16.44010282
7.15	10.19307461	11.0871261	10.55069521	10.6043383		7.15	13.62104838	13.952	13.75342903	13.77328612		7.15	10.50720081	10.90959795	10.66815967	10.6923035		7.15	10.10529681	10.12107709	10.11160892	10.11255573		7.15	13.37773237	13.30425544	13.3483416	13.34393298		7.15	17.89631115	17.95995169	17.92176737	17.9255858		7.15	16.31828892	17.84157908	16.92760498	17.01900239		7.15	16.51455615	17.12357634	16.75816423	16.79470544
7.2	10.20984116	11.11375532	10.57140683	10.62564168		7.2	13.75375616	14.172	13.9210537	13.94614833		7.2	10.56144552	11.05655181	10.75948804	10.78919441		7.2	10.44703849	10.1403093	10.32434682	10.30594307		7.2	13.49411194	13.4556475	13.47872616	13.4764183		7.2	17.86128419	18.03444565	17.93054877	17.94093846		7.2	16.58014294	17.96141058	17.13265	17.21552605		7.2	16.76704063	17.33217191	16.99309314	17.02700102
7.25	10.24682619	11.12016606	10.59616214	10.64856253		7.25	13.8016099	14.3508	14.02128594	14.05423735		7.25	10.70790625	11.25627098	10.92725214	10.96015402		7.25	10.76658916	10.24386739	10.55750045	10.52613715		7.25	13.58534168	13.5651232	13.57725429	13.57604118		7.25	17.76311003	17.99152529	17.85447613	17.86818105		7.25	16.8819408	18.1852933	17.4032818	17.48148295		7.25	17.02494959	17.50772753	17.21806076	17.24702744
7.3	10.25767513	11.11128966	10.59912094	10.65033781		7.3	13.80456993	14.4724	14.07170196	14.11177176		7.3	11.00625217	11.42886779	11.17529842	11.20065535		7.3	10.98455428	10.39772512	10.74982262	10.71461287		7.3	13.74265135	13.66374995	13.71109079	13.7063567		7.3	17.65013574	17.93923151	17.76577405	17.78311979		7.3	17.15710943	18.45898253	17.67785867	17.75597106		7.3	17.22368249	17.71237803	17.4191607	17.44848244
7.35	10.29268763	11.15616483	10.63807851	10.68988714		7.35	13.79667653	14.5872	14.11288592	14.16031732		7.35	11.4056905	11.53489155	11.45737092	11.46512298		7.35	10.95151432	10.52248796	10.77990378	10.75416219		7.35	13.81415574	13.70862512	13.77194349	13.76561165		7.35	17.52630803	17.85437746	17.6575358	17.67721997		7.35	17.34351399	18.71294641	17.89128696	17.9734529		7.35	17.44559267	17.95105477	17.64777751	17.67810524
7.4	10.3755341	11.22914862	10.71697991	10.76819678		7.4	13.79716986	14.7624	14.18326192	14.24117573		7.4	11.85197655	11.81351212	11.83659077	11.83428291		7.4	10.94066538	10.54961031	10.78424335	10.76078005		7.4	13.90291981	13.78654025	13.85636799	13.84938521		7.4	17.41234706	17.84944409	17.58718587	17.61341169		7.4	17.45594848	18.84214745	18.01042807	18.09360001		7.4	17.62509336	18.32435702	17.90479882	17.94675464
7.45	10.4529561	11.26218858	10.77664909	10.82520304		7.45	13.8016099	14.9724	14.26992594	14.34017335		7.45	12.25486682	12.15722634	12.21581063	12.2099522		7.45	11.11375532	10.60138936	10.90880894	10.87806698		7.45	14.02275132	13.97984868	14.00559026	14.0030161		7.45	17.34130646	17.8035637	17.52620936	17.55394479		7.45	17.60536801	18.9787455	18.15471901	18.23712166		7.45	18.03094244	18.6937142	18.29605114	18.33581744
7.5	10.54319958	11.37166428	10.87458546	10.92429334		7.5	13.74191606	15.09	14.28114964	14.36203467		7.5	12.56159601	12.4664212	12.52352609	12.5178156		7.5	11.27155812	10.82823088	11.09422723	11.06762759		7.5	14.19485499	14.15491116	14.17887746	14.17648083		7.5	17.24954569	17.8469774	17.48851837	17.52436428		7.5	17.75182873	19.12372683	18.30058797	18.38290186		7.5	18.32090508	18.97923864	18.5842385	18.62373852
7.55	10.63344305	11.48952324	10.97587513	11.02723994		7.55	13.68468891	15.1312	14.26329335	14.35008401		7.55	12.77117786	12.69178332	12.73942004	12.73465637		7.55	11.35933593	10.99786889	11.21474912	11.19306109		7.55	14.34230199	14.35265779	14.34644431	14.34706566		7.55	17.1957719	17.83168394	17.45013672	17.48829144		7.55	17.94316463	19.26229741	18.47081774	18.54996571		7.55	18.55958182	19.12668563	18.78642334	18.82044957
7.6	10.71333072	11.4742361	11.01769287	11.06334719		7.6	13.74487609	15.218	14.33412565	14.42251309		7.6	12.93046006	12.82197063	12.88706429	12.88055492		7.6	11.44711374	11.07035955	11.29641206	11.27380681		7.6	14.49615972	14.49911852	14.49734324	14.49752076		7.6	17.16123828	17.80899041	17.42033913	17.45920426		7.6	18.15817094	19.40037486	18.65505251	18.72958474		7.6	18.69075539	19.30372064	18.93594149	18.97271941
7.65	10.71481012	11.53242588	11.04185642	11.09091337		7.65	13.85390368	15.2964	14.43090221	14.51745198		7.65	13.04092202	12.83577838	12.95886456	12.94655594		7.65	11.44957941	11.20202627	11.35055815	11.33570496		7.65	14.65692132	14.68305741	14.66737575	14.66894392		7.65	17.13706474	17.7562033	17.38472016	17.42186848		7.65	18.30019346	19.61587431	18.8264658	18.90540665		7.65	18.84757193	19.44672943	19.08723493	19.12318438
7.7	10.74341188	11.68579047	11.12036332	11.17690603		7.7	13.85094365	15.346	14.44896619	14.53866957		7.7	13.22831284	13.00492326	13.13895701	13.12555363		7.7	11.52009753	11.24394263	11.40963557	11.39306628		7.7	14.74026092	14.74519226	14.74223346	14.74252934		7.7	17.17949176	17.5983353	17.34702918	17.37215979		7.7	18.43432584	19.89449488	19.01839346	19.1060036		7.7	18.97973177	19.71844613	19.27521751	19.31954037
7.75	10.90220095	11.74940473	11.24108246	11.29191468		7.75	13.86919714	15.3536	14.46295828	14.55202245		7.75	13.54095964	13.27614682	13.43503451	13.41914574		7.75	11.81696405	11.33467924	11.62405013	11.59511304		7.75	14.80732711	14.86650316	14.83099753	14.83454809		7.75	17.24115895	17.28013261	17.25674842	17.25908683		7.75	18.66363304	20.15536263	19.26032487	19.34982865		7.75	19.12027489	20.02517532	19.48223506	19.53652909
7.8	10.99441696	11.81301898	11.32185777	11.37097389		7.8	13.95898456	15.2984	14.49475074	14.57511566		7.8	13.85853778	13.57646527	13.74570877	13.72878442		7.8	12.15771947	11.46535969	11.88077556	11.83923397		7.8	14.89165298	14.97400632	14.92459432	14.92953552		7.8	17.2391856	17.05615739	17.16597432	17.15499262		7.8	18.77014993	20.38368356	19.41556338	19.5123754		7.8	19.27363949	20.23031896	19.65631128	19.71371204
7.85	11.05901748	11.88945471	11.39119237	11.44101861		7.85	14.01966508	15.2208	14.50011905	14.57218714		7.85	14.17266398	13.86100345	14.04799976	14.02930013		7.85	12.37913653	11.61971055	12.07536614	12.02980058		7.85	15.03959311	15.15695894	15.08653944	15.09358139		7.85	17.27421256	16.98807681	17.15975826	17.14259012		7.85	18.88948829	20.49562492	19.53194294	19.62831114		7.85	19.51182309	20.46406436	19.89271959	19.94985407
7.9	11.11572786	11.91953587	11.43725106	11.48547954		7.9	14.10698581	15.1792	14.53587149	14.60020434		7.9	14.42564159	14.09721451	14.29427076	14.27456513		7.9	12.40625888	11.79230736	12.16067828	12.12384118		7.9	15.19345084	15.28517372	15.23013999	15.23564336		7.9	17.26138579	17.08970434	17.19271321	17.18241232		7.9	18.94225361	20.48822791	19.56064333	19.65340179		7.9	19.77564964	20.71260377	20.15043129	20.20664854
7.95	11.18032838	11.94616509	11.48666307	11.53261327		7.95	14.23081353	15.1108	14.58280812	14.6356073		7.95	14.6302921	14.34575392	14.51647683	14.49940454		7.95	12.40330008	11.86677056	12.18868827	12.1564965		7.95	15.32067935	15.44494905	15.37038723	15.37784341		7.95	17.3417998	17.23671891	17.29976745	17.29346259		7.95	19.07687912	20.39206683	19.6029542	19.68186547		7.95	20.05821528	20.98579987	20.42924911	20.48490419
8	11.2375319	12.02605276	11.55294024	11.60025149		8	14.29988078	15.1568	14.64264847	14.69406362		8	14.82458679	14.65396252	14.75633708	14.74609962		8	12.50192683	12.03936737	12.31690305	12.28914948		8	15.48982422	15.63431241	15.5476195	15.55628879		8	17.37781344	17.39360024	17.38412816	17.38507537		8	19.0591263	20.35261613	19.57652223	19.65413162		8	20.33387705	21.20031305	20.68045145	20.73243761
8.05	11.32284403	12.1084061	11.63706886	11.68420258		8.05	14.30086745	15.2108	14.66484047	14.71943642		8.05	15.04945578	14.84924348	14.96937086	14.95735812		8.05	12.6651541	12.37173952	12.54778827	12.53018339		8.05	15.6619279	15.7408293	15.69348846	15.69822254		8.05	17.43504059	17.58156183	17.49364908	17.50244036		8.05	19.02855201	20.39255996	19.57415519	19.65599567		8.05	20.54099322	21.27428311	20.83430918	20.87830657
8.1	11.37018487	12.23859341	11.71754829	11.7696528		8.1	14.27965394	15.2428	14.66491236	14.72270113		8.1	15.22254573	15.06227726	15.15843834	15.14882223		8.1	12.84662732	12.66712664	12.77482705	12.76405701		8.1	15.79063581	15.8547432	15.81627876	15.82012521		8.1	17.54653486	17.68368269	17.60139399	17.60962286		8.1	18.88110502	20.42313426	19.49791671	19.59043847		8.1	20.74169866	21.37389613	20.99457765	21.03250949
8.15	11.46092148	12.37716399	11.82741849	11.88239304		8.15	14.26830718	15.2496	14.66082431	14.71970187		8.15	15.36604765	15.2689003	15.32718871	15.32135987		8.15	12.92651499	12.80964229	12.87976591	12.87275355		8.15	15.87693422	15.91737118	15.893109	15.89553522		8.15	17.72808306	17.75817665	17.7401205	17.74192611		8.15	18.76817739	20.36346507	19.40629246	19.50200972		8.15	21.00355268	21.56424575	21.22782991	21.26147149
8.2	11.58469806	12.43683318	11.9255521	11.97668021		8.2	14.32849435	15.2156	14.68333661	14.73656295		8.2	15.56034235	15.37245839	15.48518876	15.47391573		8.2	12.92552872	12.90136517	12.9158633	12.91441349		8.2	15.89665957	15.95928755	15.92171076	15.92546844		8.2	18.02556558	17.84599073	17.95373564	17.94296114		8.2	18.8544758	20.37431402	19.46241108	19.55360138		8.2	21.21609333	21.7797452	21.44155408	21.47537319
8.25	11.64732604	12.47480447	11.97831741	12.02796612		8.25	14.42222848	15.1852	14.72741709	14.77319538		8.25	15.70532367	15.55935608	15.64693663	15.63817858		8.25	13.22781971	12.97434896	13.12643141	13.11122317		8.25	15.95189055	16.03079195	15.98345111	15.98818519		8.25	18.3087413	17.98955194	18.18106556	18.16191419		8.25	18.92745959	20.34571226	19.49476066	19.57985582		8.25	21.38721074	21.97650557	21.62292867	21.65828636
8.3	11.77652708	12.66318157	12.13118888	12.18438815		8.3	14.54210949	15.1884	14.80062569	14.83940312		8.3	15.66537984	15.80592296	15.72159708	15.73002967		8.3	13.61542284	13.10848134	13.41264624	13.38222975		8.3	15.9790129	16.11413155	16.03306036	16.04116748		8.3	18.51446304	18.1429799	18.36586978	18.34358079		8.3	18.96641716	20.25349625	19.48124879	19.55847354		8.3	21.50309717	22.20827843	21.78516967	21.82748055
8.35	11.94123376	12.73468596	12.25861464	12.30622177		8.35	14.65903048	15.1944	14.87317829	14.90530046		8.35	15.66390044	15.90997418	15.76232993	15.77709436		8.35	13.87875626	13.35455508	13.66907579	13.63762372		8.35	16.07763965	16.1777458	16.11768211	16.12368848		8.35	18.6994646	18.37780855	18.57080218	18.55150282		8.35	18.86779041	20.01975085	19.32857458	19.39769221		8.35	21.64117462	22.4913372	21.98123965	22.03224941
8.4	12.02753216	12.77265726	12.3255822	12.37028971		8.4	14.7290844	15.1908	14.91377064	14.94147358		8.4	15.7847182	15.92624759	15.84132996	15.84982172		8.4	14.09869391	13.67558516	13.92945041	13.90406388		8.4	16.14766464	16.28524896	16.20269837	16.21095343		8.4	18.85930595	18.59931709	18.75531041	18.73971107		8.4	18.71097388	19.84961971	19.16643221	19.23475096		8.4	21.90746684	22.67231729	22.21340702	22.25929805
8.45	12.03049097	12.81457363	12.34412403	12.39116899		8.45	14.76707139	15.238	14.95544283	14.98369855		8.45	15.91490551	16.01451853	15.95475072	15.9607275		8.45	14.29939935	13.96752034	14.16664774	14.146735		8.45	16.22952485	16.35527395	16.27982449	16.28736944		8.45	19.00434718	18.8336524	18.93606927	18.92582758		8.45	18.63157934	19.79340246	19.09630859	19.16601798		8.45	22.2092647	22.6826731	22.39862806	22.42703256
8.5	12.12763831	12.84317539	12.41385314	12.45678537		8.5	14.88645906	15.3468	15.07059544	15.09821589		8.5	15.97950604	16.09539247	16.02586061	16.03281379		8.5	14.50355672	14.21310094	14.38737441	14.36994706		8.5	16.29067343	16.4933514	16.37174462	16.3839053		8.5	19.08920123	19.08821455	19.08880656	19.08874735		8.5	18.63059308	19.85898925	19.12195154	19.19565531		8.5	22.38728598	22.69697398	22.51116118	22.52974246
8.55	12.21738866	12.88114668	12.48289187	12.52271735		8.55	14.98857993	15.3992	15.15282796	15.17746516		8.55	15.94597294	16.21325143	16.05288434	16.06892105		8.55	14.72349437	14.42810726	14.60533953	14.5876163		8.55	16.41346374	16.68074223	16.52037513	16.53641184		8.55	19.26532271	19.24854924	19.25861332	19.25760691		8.55	18.6937142	19.95071212	19.19651337	19.27193324		8.55	22.4415307	22.68908384	22.54055195	22.55540514
8.6	12.21985433	12.96350002	12.5173126	12.56193134		8.6	15.09070079	15.3876	15.20946047	15.22727443		8.6	15.97210903	16.24037379	16.07941493	16.09551082		8.6	14.97400632	14.68996128	14.8603883	14.8433456		8.6	16.60332023	16.86418798	16.70766733	16.7233194		8.6	19.55639184	19.40049719	19.49403398	19.4846803		8.6	18.72774042	19.97093061	19.2250165	19.29960791		8.6	22.46273545	22.72261693	22.56668804	22.58228093
8.65	12.28938618	13.04289455	12.59078953	12.63600003		8.65	15.28852913	15.3836	15.32655748	15.33226173		8.65	16.01451853	16.23494932	16.10269085	16.11591669		8.65	15.10912497	14.96907498	15.05310497	15.04470197		8.65	16.74780842	17.00867617	16.85215552	16.86780758		8.65	19.84894098	19.52481824	19.71929188	19.69984452		8.65	18.76176665	19.98671089	19.25174435	19.325241		8.65	22.48344706	22.86858452	22.63750205	22.66061029
8.7	12.39886188	13.03599068	12.6537134	12.69194113		8.7	15.44837048	15.4032	15.43030229	15.42759206		8.7	16.03079195	16.17429387	16.08819271	16.09680283		8.7	15.22254573	15.22057319	15.22175671	15.22163836		8.7	16.91054256	17.01459378	16.95216304	16.95840612		8.7	20.088703	19.76014023	19.95727789	19.93756412		8.7	18.68089272	20.01975085	19.21643597	19.29676746		8.7	22.49084407	23.05301655	22.71571306	22.74944341
8.75	12.39245114	13.10256374	12.67649618	12.71910293		8.75	15.61018518	15.454	15.54771111	15.53833999		8.75	16.09687187	16.10278947	16.09923891	16.09959397		8.75	15.44051085	15.48982422	15.4602362	15.463195		8.75	16.98254008	17.04467494	17.00739402	17.01112211		8.75	20.28702468	19.93823506	20.14750883	20.12658145		8.75	18.59015611	20.03701053	19.16889788	19.25570914		8.75	22.51500762	23.18566952	22.78327238	22.8235121
8.8	12.40527262	13.14300071	12.70036385	12.74462754		8.8	15.69849259	15.5328	15.63221555	15.622274		8.8	16.10476201	16.03424388	16.07655476	16.07232367		8.8	15.75414391	15.67277684	15.72159708	15.71671506		8.8	17.02248392	17.1654927	17.07968743	17.08826796		8.8	20.51247991	20.10498314	20.3494812	20.3250314		8.8	18.56648569	20.00101177	19.14029612	19.22636768		8.8	22.59292276	23.22216142	22.84461822	22.88237254
8.85	12.47283194	13.1356037	12.73794064	12.77770695		8.85	15.81344023	15.5804	15.72022414	15.70624172		8.85	16.16936253	16.01303913	16.10683317	16.09745377		8.85	16.15308912	15.8547432	16.03375075	16.01584999		8.85	17.07524923	17.25228424	17.14606323	17.15668533		8.85	20.59634729	20.30922486	20.48149832	20.46427097		8.85	18.55958182	19.95465719	19.11761197	19.20131649		8.85	22.69056324	23.28676194	22.92904272	22.96481464
8.9	12.49009162	13.15878099	12.75756737	12.79768873		8.9	15.94565468	15.6456	15.82563281	15.80762952		8.9	16.25566094	16.10920021	16.19707665	16.188289		8.9	16.54266478	16.1733076	16.39492191	16.37276048		8.9	17.10927546	17.3232955	17.19488348	17.20772468		8.9	20.60720071	20.45623944	20.5468162	20.53775853		8.9	18.59212864	19.98523149	19.14936978	19.23295595		8.9	22.79214879	23.32473324	23.00518257	23.03713764
8.95	12.51376204	13.24754506	12.80727525	12.85130223		8.95	16.01373525	15.7212	15.89672115	15.87916904		8.95	16.38880705	16.29264597	16.35034262	16.34457295		8.95	16.71378219	16.51554242	16.63448628	16.6225919		8.95	17.15415063	17.32625431	17.2229921	17.23331832		8.95	20.7122816	20.71770831	20.71445229	20.71477789		8.95	18.58522477	20.01481951	19.15706267	19.24283835		8.95	22.85872185	23.32719891	23.04611267	23.0742213
9	12.56159601	13.35800702	12.88016042	12.92794508		9	16.0275487	15.7992	15.93620922	15.9225083		9	16.57323907	16.34639755	16.48250246	16.46889197		9	16.81586088	16.71280578	16.77463884	16.76845553		9	17.22565502	17.40416944	17.29706079	17.30777165		9	20.91306996	20.91652333	20.91445131	20.91465851		9	18.62664801	20.1563489	19.23852836	19.33031042		9	22.88732361	23.31191176	23.05715887	23.08263416
9.05	12.67205797	13.42408694	12.97286956	13.0179913		9.05	16.07540244	15.7836	15.95868146	15.94117332		9.05	16.66594822	16.39521779	16.55765604	16.54141222		9.05	16.9258297	16.85481844	16.8974252	16.89316452		9.05	17.32378864	17.48060517	17.38651525	17.39592424		9.05	21.06797794	21.15727203	21.10369557	21.10905322		9.05	18.6996318	20.24905804	19.3194023	19.41236787		9.05	22.94058205	23.31585683	23.09069196	23.11320845
9.1	12.78301307	13.46255138	13.05482839	13.09560069		9.1	16.23031041	15.7652	16.04426625	16.01635962		9.1	16.66989329	16.43713416	16.57678963	16.56282409		9.1	17.16450644	17.01508691	17.10473863	17.09577345		9.1	17.44559267	17.6315041	17.51995724	17.53111193		9.1	21.2174592	21.30971331	21.25436085	21.25989609		9.1	18.86828354	20.39058743	19.4772051	19.56854333		9.1	22.87943347	23.31782937	23.05479183	23.08109558
9.15	12.89199563	13.51827549	13.14250757	13.18008436		9.15	16.43948551	15.8148	16.18961131	16.15213018		9.15	16.58260861	16.47362605	16.53901559	16.53247663		9.15	17.37310201	17.22960009	17.31570124	17.30709113		9.15	17.51660393	17.6783518	17.58130308	17.59100795		9.15	21.351647	21.43946108	21.38677263	21.39204147		9.15	19.09512507	20.52422668	19.66676571	19.75251181		9.15	22.8375171	23.43470207	23.07639108	23.11222218
9.2	12.92355619	13.60950523	13.1979358	13.23909275		9.2	16.57169996	15.8468	16.28173998	16.23824598		9.2	16.51011795	16.484475	16.49986077	16.49832219		9.2	17.48307084	17.52548034	17.50003464	17.50257921		9.2	17.56887611	17.68969388	17.61720322	17.62445228		9.2	21.49224819	21.5568754	21.51809907	21.52197671		9.2	19.31309019	20.69633035	19.86638625	19.94938066		9.2	22.81779175	23.57771086	23.12175939	23.16735454
9.25	13.04289455	13.73229554	13.31865495	13.36001901		9.25	16.69651435	15.9036	16.37934861	16.33177375		9.25	16.56288326	16.54956865	16.55755742	16.55675854		9.25	17.61621695	17.77254035	17.67874631	17.68812571		9.25	17.56493104	17.63791484	17.59412456	17.59850359		9.25	21.59831575	21.65751625	21.62199595	21.62554798		9.25	19.34859582	20.81221679	19.9340442	20.02186146		9.25	22.8389965	23.59792934	23.14256963	23.1881056
9.3	13.17998574	13.84325063	13.44529169	13.48508759		9.3	16.83415551	15.9876	16.49553331	16.44473998		9.3	16.64868853	16.63685332	16.64395445	16.64324434		9.3	17.7074467	17.90174139	17.78516457	17.79682226		9.3	17.50378246	17.60586114	17.54461393	17.55073865		9.3	21.69648991	21.76111713	21.7223408	21.72621843		9.3	19.41221007	20.92958262	20.01915909	20.11020144		9.3	22.74875302	23.67978954	23.12116763	23.17702982
9.35	13.34962375	14.00549163	13.6119709	13.65132297		9.35	16.94663646	16.0776	16.59902188	16.54687969		9.35	16.76408183	16.78775225	16.77355	16.77497022		9.35	17.69758402	18.01713469	17.82540429	17.84457733		9.35	17.45003088	17.68279001	17.54313453	17.55710008		9.35	21.83215773	21.89086489	21.85564059	21.85916302		9.35	19.59023135	21.04103085	20.17055115	20.25759912		9.35	22.79757326	23.71036383	23.16268949	23.21745693
9.4	13.48572866	14.21310094	13.77667757	13.82031991		9.4	17.03889058	16.1076	16.66637435	16.61049691		9.4	16.84199696	16.90413182	16.8668509	16.870579		9.4	17.73752785	18.08124208	17.87501354	17.8956364		9.4	17.41600465	17.7572532	17.55250407	17.57297898		9.4	21.96782554	22.04379951	21.99821513	22.00277357		9.4	19.87033132	21.20918945	20.40587458	20.48620606		9.4	22.80299773	23.69556982	23.16002657	23.21358089
9.45	13.58188974	14.32602857	13.87954527	13.9241936		9.45	17.22783884	16.2488	16.8362233	16.77748097		9.45	16.88736527	16.90906315	16.89604442	16.8973463		9.45	17.8361546	18.16606108	17.9681172	17.98791158		9.45	17.46778369	17.83862027	17.61611832	17.63836852		9.45	22.04083949	22.14592038	22.08287184	22.0891767		9.45	20.09569345	21.37734806	20.60835529	20.68525457		9.45	22.76058823	23.67535134	23.12649347	23.18137926
9.5	13.69580364	14.46706482	14.00430811	14.05058378		9.5	17.40050696	16.3236	16.96974418	16.90512976		9.5	16.89328287	16.99782723	16.93510062	16.94137328		9.5	17.91160407	18.16754048	18.01397863	18.02933482		9.5	17.46630429	17.91850794	17.64718575	17.67431797		9.5	22.16269385	22.32352188	22.22702506	22.23667474		9.5	20.33091825	21.53317833	20.81182228	20.88395788		9.5	22.66492028	23.77447122	23.10874066	23.17531372
9.55	13.81859394	14.58936199	14.12690116	14.17314725		9.55	17.51792129	16.4276	17.08179277	17.0163735		9.55	16.86714679	17.13146648	16.97287466	16.98873384		9.55	17.992478	18.2277028	18.08656792	18.10068141		9.55	17.49441292	18.00924455	17.70034557	17.73123547		9.55	22.35657549	22.46905644	22.40156787	22.40831672		9.55	20.49020045	21.68555666	20.96834293	21.0400643		9.55	22.71078172	23.84153741	23.163084	23.23092934
9.6	13.94384992	14.84776408	14.30541558	14.35965043		9.6	17.55985498	16.5036	17.13735299	17.07397769		9.6	16.95837653	17.25672245	17.0777149	17.09561565		9.6	18.13400739	18.30315227	18.20166534	18.21181403		9.6	17.49441292	18.04918838	17.7163231	17.74960963		9.6	22.53812369	22.54305706	22.54009704	22.54039304		9.6	20.6267985	21.91585012	21.14241914	21.21976224		9.6	22.85921498	23.96482085	23.30145733	23.36779368
9.65	14.05036681	15.08594768	14.46459916	14.52673401		9.65	17.52236133	16.544	17.1310168	17.07231512		9.65	17.10039905	17.39529303	17.21835664	17.23605028		9.65	18.21931953	18.28244065	18.24456798	18.24835524		9.65	17.4751807	18.09899489	17.72470638	17.76213523		9.65	22.69155165	22.56229723	22.63984988	22.63209461		9.65	20.89062505	22.30443951	21.45615084	21.5409797		9.65	22.99926497	24.11128157	23.44407161	23.51079261
9.7	14.06466768	15.25164062	14.53945686	14.61067523		9.7	17.54949489	16.5936	17.16713693	17.10978324		9.7	17.30209075	17.52548034	17.39144659	17.40484996		9.7	18.31942568	18.30561793	18.31390258	18.31307412		9.7	17.45496222	18.14239066	17.72993359	17.7711793		9.7	22.76357893	22.62396441	22.70773312	22.69935625		9.7	21.09231676	22.59686783	21.69413718	21.78441025		9.7	23.10972693	24.33762996	23.60088814	23.67456232
9.75	14.01338177	15.33941843	14.54379644	14.62335863		9.75	17.68170934	16.6752	17.2791056	17.21871504		9.75	17.53238421	17.75478754	17.62134554	17.63468974		9.75	18.39931335	18.40917602	18.40325842	18.40385018		9.75	17.43671627	18.28244065	17.77500602	17.82574948		9.75	22.87211318	22.75519219	22.82534478	22.81832952		9.75	21.30288487	22.79264193	21.89878769	21.98817311		9.75	23.18369699	24.52304825	23.71943749	23.79979857
9.8	14.01239551	15.33843216	14.54281017	14.62237237		9.8	17.72906974	16.7232	17.32672184	17.26636966		9.8	17.74739053	17.92985002	17.82037432	17.83132189		9.8	18.47426968	18.46539327	18.47071911	18.47018653		9.8	17.46827683	18.28392005	17.79453412	17.84347271		9.8	22.91158018	22.90171343	22.90763348	22.90704147		9.8	21.39805968	22.87499526	21.98883391	22.07745005		9.8	23.30550103	24.74347904	23.88069223	23.96697091
9.85	13.95174006	15.31377547	14.49655422	14.57827635		9.85	17.79123026	16.7212	17.36321816	17.29901634		9.85	17.88102978	18.07581761	17.95894491	17.97063218		9.85	18.54922601	18.44665419	18.50819728	18.50204297		9.85	17.40466257	18.26222216	17.74768641	17.79913998		9.85	23.05563473	23.00383429	23.03491455	23.03180652		9.85	21.59383378	22.91987043	22.12424844	22.20381064		9.85	23.39081316	24.78292974	23.94765979	24.03118679
9.9	13.92511083	15.16978042	14.42297867	14.49765884		9.9	17.83957734	16.6856	17.3779864	17.30874776		9.9	18.05510599	18.15767781	18.09613472	18.10228903		9.9	18.63305874	18.42298377	18.54902875	18.53642425		9.9	17.32724057	18.13795246	17.65152533	17.70016804		9.9	23.12963535	23.09460839	23.11562457	23.11352295		9.9	21.68210472	22.97707395	22.20009241	22.27779056		9.9	23.49683692	24.83865385	24.03356369	24.11407271
9.95	13.8092244	14.8305044	14.2177364	14.2790132		9.95	17.79863033	16.6644	17.3449382	17.27688438		9.95	18.21093625	18.1882521	18.20186259	18.20050154		9.95	18.87962562	18.47476281	18.7176805	18.69338873		9.95	17.11913813	18.02798363	17.48267633	17.53720706		9.95	23.17008903	23.22090279	23.19041453	23.19346336		9.95	21.8556878	23.19208026	22.39024479	22.47042833		9.95	23.52149361	24.80512076	24.03494447	24.1119621
10	13.60358763	14.54991129	13.98211709	14.03889651		10	17.78629689	16.7224	17.36073813	17.29690432		10	18.29674153	18.21784013	18.26518097	18.26044688		10	19.0926594	18.63453815	18.9094109	18.88192362		10	16.85827038	17.72273384	17.20405576	17.25592357		10	23.20314264	23.2026493	23.2029453	23.2029157		10	22.02433954	23.3972239	22.57349329	22.65586635		10	23.60384694	24.86331054	24.10763238	24.1832002
