# Supplementary material for: Insertion Torque Characteristics of the KS 3 Implant in Weak Bone, Standardized Extraction-Socket-like, and Maxillary Sinus Simulation Models: An In Vitro Comparative Study
Source: Bioengineering (Basel). 2026 Jun 19;13(6):705. doi: 10.3390/bioengineering13060705 (PMC13295728; doi:10.3390/bioengineering13060705)
Supplement: Supplementary file 1 [file bioengineering-13-00705-s001.zip › Maxillary sinus model with Compaction Raw.csv]

Compaction drill
TSIII-2mm						TSIII-3mm						TSIII-4mm						TSIII-5mm						KS 3-2mm						KS 3-3mm						KS 3-4mm						KS 3-5mm
Depth	1	2	3	4		Depth	1	2	3	4		Depth	1	2	3	4		Depth	1	2	3	4		Depth	1	2	3	4		Depth	1	2	3	4		Depth	1	2	3	4		Depth	1	2	3	4
0.01	-9.45E-02	3.84E-01	0.049050014	0.192600008		0.01	1.51E-01	0.417	0.1984999	0.3104		0.01	1.08E-01	3.21E-01	1.72E-01	2.36E-01		0.01	4.03E-01	2.41E-01	3.54E-01	0.305841552		0.01	2.76E-01	0.262347155	0.272012577	0.267870253		0.01	-1.38E-02	0.391548099	0.107799001	2.29E-01		0.01	0.14202252	0.036985021	0.11051127	7.90E-02		0.01	0.020218484	1.76E-01	6.68E-02	0.113420763
0.05	-9.15E-02	3.80E-01	0.049950028	0.191400016		0.05	1.49E-01	0.414	0.1915	0.3078		0.06	9.96E-02	3.21E-01	1.66E-01	2.32E-01		0.06	4.07E-01	2.43E-01	3.58E-01	0.308504474		0.05	2.77E-01	0.268757795	0.274280893	0.271913851		0.05	-1.13E-02	0.392041233	0.109672896	0.230687897		0.06	1.46E-01	0.040930091	0.11445634	8.29E-02		0.06	0.033533095	1.63E-01	7.24E-02	0.111349601
0.11	-8.40E-02	3.94E-01	0.059249979	0.202499988		0.12	0.1415	4.22E-01	0.1875	0.3095		0.11	8.24E-02	3.06E-01	1.49E-01	2.16E-01		0.11	4.02E-01	2.59E-01	3.59E-01	0.316295987		0.11	2.77E-01	0.29588025	0.282417699	0.288187364		0.12	4.93E-04	0.386616761	0.116330197	2.32E-01		0.11	0.139556851	0.04339577	0.110708527	8.19E-02		0.11	0.052272178	1.56E-01	8.35E-02	0.11470291
0.16	-8.45E-02	4.08E-01	0.063249972	0.210999984		0.15	1.35E-01	4.22E-01	0.1855	0.307		0.17	5.33E-02	2.93E-01	1.25E-01	1.97E-01		0.17	3.98E-01	2.44E-01	3.52E-01	0.305644298		0.16	0.251991346	0.297852785	0.265749778	0.27950821		0.15	5.92E-03	0.372315883	0.115837068	2.26E-01		0.17	1.25E-01	0.042902626	0.100204775	7.56E-02		0.17	0.063614234	1.56E-01	9.13E-02	0.118943853
0.2	-8.25E-02	4.02E-01	0.062699986	0.207899992		0.21	1.40E-01	4.31E-01	0.194	0.3143		0.2	0.025149841	0.296866518	0.106664844	1.88E-01		0.2	3.95E-01	2.61E-01	3.55E-01	0.314520706		0.2	2.32E-01	0.308208594	0.254703582	0.277634301		0.21	2.96E-03	0.359494405	0.109919416	2.17E-01		0.2	1.13E-01	0.02761548	0.087679109	6.19E-02		0.2	8.19E-02	1.53E-01	1.03E-01	0.124466947
0.25	-8.35E-02	3.90E-01	0.058549963	0.200599936		0.25	1.46E-01	0.4255	0.1975	0.31389996		0.25	1.33E-02	3.09E-01	1.02E-01	1.91E-01		0.25	4.01E-01	2.54E-01	3.57E-01	0.313041305		0.25	2.37E-01	0.330399613	0.264812824	0.292921448		0.25	4.44E-03	0.360973905	0.11139887	2.18E-01		0.25	1.14E-01	0.029588015	0.088616063	0.063318328		0.25	1.03E-01	0.142515654	0.11455497	0.12653812
0.3	-6.55E-02	4.02E-01	0.074899963	0.215299936		0.31	0.1454999	4.25E-01	0.191	0.31319996		0.31	1.13E-02	3.22E-01	1.05E-01	1.98E-01		0.31	3.98E-01	2.52E-01	3.55E-01	0.310871457		0.3	2.47E-01	0.3550563	0.279113703	0.31166053		0.31	1.23E-02	0.360973905	0.116921964	2.22E-01		0.31	1.15E-01	0.037478145	0.092018683	6.86E-02		0.31	1.11E-01	0.125255973	0.115590551	0.119732875
0.35	-3.65E-02	4.20E-01	0.100450007	0.237400004		0.37	0.142	4.46E-01	0.1965	0.3244		0.37	9.86E-03	3.27E-01	1.05E-01	2.00E-01		0.37	3.86E-01	2.43E-01	3.43E-01	0.300022514		0.35	2.44E-01	0.345193625	0.274428932	0.304756658		0.37	3.70E-02	0.34716616	0.130039356	2.23E-01		0.37	0.114900164	0.035012496	0.090933864	6.70E-02		0.37	0.119831501	0.123776571	0.121015022	0.122198543
0.4	-5.00E-03	4.20E-01	0.122500012	0.250000007		0.4	0.1514999	0.448	0.2035	0.32939996		0.42	-1.48E-03	3.42E-01	1.02E-01	0.204749133		0.42	3.75E-01	2.34E-01	3.33E-01	0.290357152		0.4	2.31E-01	0.348645463	0.266489449	0.301699169		0.4	0.045861389	0.342727956	0.134921359	2.24E-01		0.42	0.109475693	0.019232226	0.082402653	5.53E-02		0.42	1.30E-01	0.12229717	0.127820268	0.125453226
0.45	4.05E-02	0.416	0.153150007	0.265800004		0.46	0.156	0.4615	0.2175	0.3393		0.45	1.48E-03	3.55E-01	1.08E-01	2.14E-01		0.45	3.72E-01	2.35E-01	3.31E-01	0.289864018		0.45	2.35E-01	0.351604364	0.270138668	0.305052538		0.46	0.037478155	0.341741689	0.128757215	2.20E-01		0.45	0.122297071	0.008383248	0.088122924	0.053948777		0.45	0.154843998	0.108489425	0.140937626	0.127031254
0.51	1.08E-01	4.28E-01	0.20385	0.2997		0.53	0.1575	0.4655	0.2170001	0.3423		0.51	2.07E-02	3.69E-01	1.25E-01	2.30E-01		0.51	0.364425841	2.35E-01	3.26E-01	0.286609336		0.51	2.41E-01	0.360480771	0.276943914	0.312745424		0.53	5.23E-02	0.348152428	0.141036218	0.229800308		0.51	0.139063619	0.004931303	0.098823924	5.86E-02		0.51	0.169144876	0.089750333	0.145326513	0.12150815
0.55	1.79E-01	4.80E-01	0.26915	0.3593		0.56	0.1555	0.459	0.2195	0.3376		0.56	3.16E-02	3.57E-01	1.29E-01	2.27E-01		0.56	3.42E-01	2.22E-01	3.06E-01	0.270335922		0.55	2.41E-01	0.360480771	0.27659872	0.312548171		0.56	6.76E-02	0.342727956	0.150109893	0.232660491		0.56	0.146953759	0.016273384	0.107749646	6.85E-02		0.56	1.78E-01	0.085312119	0.149863272	0.122198492
0.6	2.86E-01	0.534	0.3604	0.4348		0.61	0.167	0.481	0.2145	0.3554		0.62	3.50E-02	3.56E-01	1.31E-01	2.28E-01		0.62	3.33E-01	0.21697885	0.298444546	0.263530676		0.6	2.20E-01	0.347659294	0.258254145	0.296570637		0.61	7.35E-02	0.333851647	0.151589317	0.229701744		0.62	0.150898928	0.002465649	0.106368944	6.18E-02		0.62	1.89E-01	0.092709155	0.160367029	0.131370797
0.65	3.80E-01	0.5825	0.44074993	0.50149996		0.67	0.1835	0.4699999	0.241	0.35539994		0.65	3.90E-02	3.57E-01	1.34E-01	2.30E-01		0.65	3.37E-01	2.20E-01	3.02E-01	0.266982612		0.65	0.205636774	0.350618096	0.249131171	0.292625567		0.67	7.05E-02	0.330399613	0.148482531	2.26E-01		0.65	0.151885195	-0.00542446	0.104692298	0.057499402		0.65	0.21303378	0.099613018	0.179007551	0.144981323
0.7	5.23E-01	0.6734999	0.56779997	0.61309994		0.7	0.2	0.489	0.2629999	0.3734		0.7	5.33E-02	3.57E-01	1.44E-01	2.35E-01		0.7	3.46E-01	2.39E-01	3.14E-01	0.281480745		0.7	0.207116175	0.360973905	0.253273494	0.299430813		0.7	6.02E-02	0.332372148	0.141825225	2.23E-01		0.7	0.16569294	-0.000986272	0.115689176	0.065685413		0.7	2.34E-01	0.099119884	0.193702937	0.153167343
0.75	6.76E-01	0.8104998	0.71599994	0.75649988		0.75	0.2079999	4.90E-01	0.278	0.37719996		0.75	0.068545601	3.45E-01	1.52E-01	2.35E-01		0.75	3.59E-01	2.52E-01	3.27E-01	0.294893983		0.75	0.216485716	0.372315981	0.263234796	0.309983875		0.75	0.062627937	0.328920211	0.142515619	2.22E-01		0.75	0.181966354	0.001972527	0.127968206	0.073970058		0.75	2.42E-01	9.57E-02	1.98E-01	0.154252271
0.81	0.812	0.9355	0.84905	0.8861		0.81	0.2175	4.80E-01	0.3200001	0.375		0.8	7.40E-02	3.37E-01	1.53E-01	2.32E-01		0.8	0.358015103	0.272702964	0.332421461	0.306827819		0.81	0.197746634	0.366398376	0.248342157	0.298937679		0.81	0.064107368	0.31955067	0.140740358	2.17E-01		0.8	0.180486854	0.013807745	0.130483121	0.080479389		0.8	2.38E-01	1.11E-01	2.00E-01	0.161846497
0.85	0.9515001	1.019	0.97175007	0.99200004		0.86	0.2555	5.18E-01	0.3685	0.41299994		0.86	7.64E-02	3.40E-01	1.55E-01	2.34E-01		0.86	3.86E-01	0.308701728	0.362897058	0.339670488		0.85	0.184432023	0.367877778	0.239465749	0.294499476		0.86	0.058189773	0.307222326	0.132899539	2.08E-01		0.86	0.175062481	2.12E-02	1.29E-01	0.082747837		0.86	2.32E-01	1.27E-01	2.01E-01	0.169243503
0.9	1.1455	1.197	1.16095	1.1764		0.92	3.06E-01	5.28E-01	0.426	0.4387		0.91	9.42E-02	3.59E-01	1.74E-01	2.53E-01		0.91	3.99E-01	3.55E-01	3.86E-01	0.372809174		0.9	0.215006315	0.369357179	0.261311574	0.307616833		0.92	0.049313345	0.306236059	0.126390159	2.03E-01		0.91	0.172596813	0.026136099	0.128658598	0.084720384		0.91	2.38E-01	1.38E-01	2.08E-01	0.177626777
0.95	1.3265	1.3365	1.3295	1.3325		0.95	3.47E-01	0.588	0.481	0.4916		0.96	1.18E-01	3.71E-01	1.94E-01	2.70E-01		0.96	4.16E-01	0.377740453	0.404320362	0.392928972		0.95	0.257415818	0.379712988	0.294104969	0.33079412		0.95	0.056710342	0.316591769	0.13467477	0.212639198		0.96	0.179993819	0.042902626	0.138866461	0.097739103		0.96	2.48E-01	1.37E-01	2.14E-01	0.180980086
1	1.581	1.477	1.5498	1.5186		1	3.85E-01	6.32E-01	0.5315	0.53289996		1.01	1.51E-01	3.85E-01	2.21E-01	2.91E-01		1.01	4.25E-01	0.405849076	0.418966434	0.413344709		1	0.298345919	0.385630593	0.324531321	0.350716723		1	0.080873876	0.30771546	0.148926351	0.216978826		1.01	0.177035016	0.06312112	0.142860847	0.108686679		1.01	0.233252264	1.37E-01	2.04E-01	1.75E-01
1.05	1.849	1.679	1.798	1.747		1.05	4.44E-01	6.66E-01	0.5875001	0.57719996		1.06	1.78E-01	4.19E-01	2.50E-01	0.322213592		1.06	4.45E-01	0.443820276	0.444855926	0.444412076		1.05	0.306729193	0.368370911	0.325221708	0.343714224		1.05	0.095174755	0.306729193	0.158641086	0.222107417		1.06	0.175062481	0.075449414	0.145178561	0.115294641		1.06	0.214019949	1.50E-01	1.95E-01	1.76E-01
1.1	2.0795	1.858	2.01305	1.9466		1.11	0.5174999	7.11E-01	0.6465	0.63359996		1.11	2.25E-01	4.94E-01	3.05E-01	0.386123766		1.11	0.475380935	0.486723011	0.478783558	0.482186181		1.1	0.381192389	0.357521969	0.374091263	0.366990137		1.11	0.100106151	0.296373384	0.158986321	0.217866491		1.11	0.163720306	0.087284664	0.140789614	0.117858921		1.11	0.201691704	1.58E-01	1.89E-01	0.175654242
1.15	2.227	2.0165	2.16385	2.1007		1.16	0.6125	7.84E-01	0.6799999	0.7154		1.16	0.302784123	0.547378561	0.376162454	0.449540786		1.16	0.533077584	0.517297304	0.5283435	0.523609416		1.15	0.449244846	0.366398376	0.424390905	0.399536964		1.16	0.115886333	0.331385781	0.180536167	0.245186002		1.16	0.166679208	0.092216021	0.144340252	0.122001296		1.16	0.200705436	1.60E-01	1.89E-01	0.176443256
1.2	2.409	2.2225	2.35305	2.2971		1.21	0.665	0.8569999	0.724	0.78019994		1.21	3.56E-01	5.88E-01	4.25E-01	0.494909032		1.21	0.555761736	0.561186208	0.557389078	0.559016419		1.2	0.481791674	0.401904105	0.457825403	0.433859132		1.21	0.142515555	0.320536938	0.19592197	0.249328385		1.21	0.168158609	1.06E-01	1.49E-01	0.130581817		1.21	0.207116175	0.154843998	0.191434522	0.175752869
1.25	2.582	2.3745	2.51975	2.4575		1.26	0.73	8.93E-01	0.7684999	0.82779994		1.26	4.10E-01	6.63E-01	4.86E-01	0.561777929		1.26	0.601623175	0.60113014	0.601475264	0.601327354		1.25	0.526666845	0.440861573	0.500925263	0.475183682		1.26	0.182459389	0.372809115	0.239564307	0.296669225		1.26	0.182459488	1.12E-01	1.61E-01	0.140148612		1.26	0.199719267	1.59E-01	1.88E-01	0.175457028
1.3	2.8655	2.6195	2.7917	2.7179		1.32	0.845	9.68E-01	0.8015	0.91880006		1.31	0.492640616	0.718002641	0.560249224	0.627857831		1.31	0.662771859	0.678058808	0.667357943	0.671944028		1.3	0.630224933	0.501517024	0.59161256	0.553000187		1.32	0.20908871	0.355549434	0.253026927	0.296965144		1.31	0.18147322	1.11E-01	1.60E-01	0.139458225		1.31	0.204157373	1.68E-01	1.93E-01	0.182558114
1.35	3.387	2.883	3.2358	3.0846		1.37	0.9239999	1.0485	0.8820001	0.99869996		1.35	5.60E-01	7.62E-01	6.21E-01	0.681214962		1.35	0.741180125	0.71405767	0.733043388	0.724906652		1.35	0.711592001	0.586829163	0.67416315	0.636734298		1.37	0.208595576	0.347659195	0.250314662	0.292033748		1.35	0.18147322	1.21E-01	1.63E-01	0.14537583		1.35	0.206623041	0.18936336	0.201445137	0.196267233
1.4	3.7035	3.169	3.54315	3.3828		1.42	1.006	1.0845	0.9965	1.0531		1.4	6.10E-01	8.03E-01	6.68E-01	0.725498373		1.4	0.79147957	0.781616994	0.788520797	0.785562024		1.4	0.819095159	0.734276252	0.793649487	0.768203815		1.42	0.228320926	0.383658058	0.274922066	0.321523205		1.4	0.191335895	1.43E-01	1.77E-01	0.16204375		1.4	0.237690468	0.200212303	0.226447018	0.215203569
1.45	3.7655	3.29	3.62285	3.4802		1.47	1.0835	1.16E+00	1.098	1.1273		1.47	6.70E-01	8.60E-01	7.27E-01	0.784082663		1.47	0.856080091	0.861504661	0.857707462	0.859334833		1.45	0.969993988	0.867915301	0.939370382	0.908746776		1.47	0.262347155	0.371329714	0.295041923	0.32773669		1.47	0.214513083	1.79E-01	2.04E-01	0.192913884		1.47	0.263826556	2.12E-01	2.48E-01	0.23246325
1.5	4.0845	3.4055	3.8808	3.6771		1.52	1.1315	1.26	1.1895	1.2086		1.51	7.51E-01	9.55E-01	8.12E-01	0.873241383		1.51	0.911804304	0.936954026	0.919349221	0.926894137		1.5	1.168233854	1.011417321	1.121188894	1.074143934		1.52	0.275168633	0.37872672	0.306236059	0.337303485		1.51	0.227827694	0.217471984	0.224720981	0.221614268		1.51	0.279113703	0.227827793	0.26372793	0.248342157
1.55	4.4545	3.7775	4.2514	4.0483		1.56	1.1615	1.3505	1.3775	1.2749		1.56	0.871367336	1.018814328	0.915601434	0.959835531		1.56	0.970487319	1.001554646	0.979807517	0.989127715		1.55	1.347241405	1.224944235	1.310552254	1.273863103		1.56	0.287003941	0.371822946	0.312449643	0.337895344		1.56	0.232759031	2.48E-01	2.37E-01	0.241635498		1.56	0.29440075	2.57E-01	2.83E-01	0.272209731
1.6	4.8835	4.263999	4.6976497	4.5117994		1.61	1.262	1.5245	1.505	1.4195		1.6	9.48E-01	1.10E+00	9.92E-01	1.037158942		1.6	1.021279996	1.077990378	1.038293111	1.055306225		1.6	1.48334632	1.393102844	1.456273277	1.429200234		1.61	0.285031406	0.399438239	0.319353456	0.353675506		1.6	0.253963881	0.265799091	0.257514444	0.261065007		1.6	0.316098734	2.81E-01	3.06E-01	0.295091177
1.65	5.1975	4.5785	5.0118	4.8261		1.66	1.3965	1.659	1.683	1.554		1.66	1.07E+00	1.16E+00	1.09E+00	1.122471042		1.66	1.103633333	1.125824351	1.110290638	1.116947944		1.65	1.540549835	1.55830265	1.54587568	1.551201524		1.66	0.300811588	0.46157319	0.349040068	0.397268549		1.66	0.282565639	0.309687995	0.290702346	0.298839053		1.66	0.348645561	3.02E-01	3.35E-01	0.320536938
1.7	5.539	4.8135	5.32135	5.1037		1.71	1.6655	1.789	1.9535	1.7396		1.71	1.16E+00	1.17E+00	1.17E+00	1.168628361		1.71	1.129276288	1.127796886	1.128832467	1.128388647		1.7	1.651998063	1.67665475	1.659395069	1.666792075		1.71	0.338289851	0.525187444	0.394359129	0.450428407		1.71	0.323002606	0.340262189	0.328180481	0.333358356		1.71	0.362946539	3.15E-01	3.49E-01	0.334246095
1.75	5.7355	5.1105	5.548	5.3605		1.75	2.022	1.964	2.184	1.9872		1.75	1.22E+00	1.17E+00	1.20E+00	1.190523499		1.75	1.158864313	1.140618364	1.153390528	1.147916743		1.75	1.72794066	1.701804571	1.720099833	1.712259007		1.75	0.369357179	0.610499583	0.4416999	0.514042621		1.75	0.346179893	0.342234823	0.344996372	0.343812851		1.75	0.373795383	3.43E-01	3.65E-01	0.355450807
1.8	5.853	5.872	5.8587	5.8644		1.8	2.3875	2.14	2.3265	2.239		1.81	1.28E+00	1.21E+00	1.26E+00	1.239245114		1.81	1.200287548	1.138152695	1.181647092	1.163006636		1.8	1.824101741	1.738296469	1.79836016	1.772618578		1.8	0.400424506	0.703208728	0.491259773	0.582095039		1.81	0.370343348	0.33533095	0.359839628	0.349335909		1.81	0.378233685	0.342234724	0.367433997	0.356634308
1.85	6.4175	6.649	6.48695	6.5564		1.86	2.683	2.3765	2.413	2.4991		1.85	1.316173979	1.261929266	1.299900565	1.283627151		1.85	1.220506031	1.137659561	1.19565209	1.170798149		1.85	1.975000669	1.714626049	1.896888283	1.818775897		1.86	0.459600655	0.819588293	0.567596946	0.675593238		1.85	0.40091764	0.339769154	0.382573094	0.364228548		1.85	0.394507099	0.371822749	0.387701794	0.380896489
1.9	7.105999	6.756499	7.001149	6.896299		1.91	3.0805	2.6655	2.5035	2.8315		1.91	1.348227673	1.440443684	1.375892476	1.403557279		1.91	1.256504795	1.187959204	1.235941118	1.21537744		1.9	2.229950818	1.736323934	2.081862752	1.933774687		1.91	0.567103813	0.9073661	0.669182499	0.771261185		1.91	0.423108659	0.343714224	0.399290328	0.375471998		1.91	0.424588257	0.377247319	0.410385976	0.396183694
1.95	7.129	6.832	7.0399	6.9508		1.95	3.496	3.0235	2.676	3.2125		1.95	1.42E+00	1.60E+00	1.47E+00	1.528911879		1.95	1.370418691	1.254039126	1.335504822	1.300590952		1.95	2.391698688	1.885250326	2.239764179	2.087829671		1.95	0.628745531	0.997609576	0.739404745	0.850063958		1.95	0.44184784	0.35900137	0.416993899	0.392139958		1.95	0.432478299	0.369357179	0.413541963	0.394605627
2	6.7715	6.7905	6.7772	6.7829		2.01	3.709	3.3035	2.8145	3.4657		2.01	1.49E+00	1.74E+00	1.56E+00	1.640261479		2.01	1.472990511	1.310256374	1.42417027	1.375350029		2	2.435094458	2.081024425	2.328873448	2.222652438		2.01	0.691866553	1.068127703	0.804744898	0.917623243		2.01	0.455162353	0.375768016	0.431344052	0.407525751		2.01	0.45516255	0.375767918	0.43134416	0.40752577
2.05	6.914001	7.0835	6.9648507	7.0157004		2.05	3.868	3.469	2.9375	3.6286		2.05	1.57E+00	1.84E+00	1.65E+00	1.733463758		2.05	1.571124128	1.386198971	1.515646581	1.460169034		2.05	2.76943914	2.307372816	2.630819243	2.492199346		2.05	0.761891545	1.078483511	0.856869135	0.951846725		2.05	0.470449598	0.408807977	0.451957111	0.433464625		2.05	0.484257343	0.398945204	0.458663701	0.433070059
2.1	7.444	7.2295	7.37965	7.3153		2.11	4.168	3.6265	3.0905	3.8431		2.11	1.663833273	1.825088009	1.712209693	1.760586114		2.11	1.675175349	1.47940125	1.616443119	1.55771089		2.1	2.964226971	2.447915935	2.80933366	2.65444035		2.11	0.850162782	1.117441078	0.930346271	1.010529759		2.11	0.49313375	0.468477063	0.485736744	0.478339738		2.11	0.512365966	0.424588159	0.486032624	0.459699282
2.15	7.503501	7.057499	7.3697004	7.2358998		2.15	4.637	3.9665	3.216	4.2347		2.16	1.72E+00	1.83E+00	1.76E+00	1.789385125		2.16	1.7358308	1.531180294	1.674435648	1.613040496		2.15	3.088003543	2.586979653	2.937696376	2.787389209		2.15	0.952241173	1.197328745	1.025767444	1.099293716		2.16	0.488202314	0.525187444	0.499297853	0.510393392		2.16	0.552802934	0.432971433	0.516853483	0.480904033
2.2	7.4175	7.0885	7.3188	7.2201		2.2	5.0805	4.3535	3.444	4.6443		2.2	1.750131679	1.861579906	1.783566147	1.817000615		2.2	1.814239066	1.570630994	1.741156645	1.668074223		2.2	3.234464266	2.672291791	3.065812524	2.897160781		2.2	1.186479803	1.283627151	1.215624007	1.244768212		2.2	0.516804071	0.570062714	0.532781664	0.548759257		2.2	0.583377226	0.476860336	0.551422159	0.519467092
2.25	7.423	7.284499	7.3814497	7.3398994		2.26	5.299501	4.596499	3.6955	4.8776998		2.25	1.79E+00	1.94E+00	1.83E+00	1.876965679		2.25	1.903496275	1.573096663	1.804376391	1.705256508		2.25	3.454895053	2.691524008	3.225883739	2.996872426		2.26	1.40444492	1.455237696	1.419682753	1.434920586		2.25	0.585349761	0.647484515	0.603990187	0.622630614		2.25	0.607047646	0.527653113	0.583229286	0.559410926
2.3	7.2875	7.594501	7.3796003	7.4717006		2.31	5.7	4.886	4.025001	5.2116		2.3	1.85023783	2.02776598	1.903496275	1.95675472		2.3	1.99620542	1.612547363	1.881108003	1.766010586		2.3	3.666448445	2.766480338	3.396458013	3.12646758		2.31	1.536604765	1.616985566	1.560719005	1.584833246		2.3	0.623814095	0.689400884	0.643490132	0.663166168		2.3	0.64058084	0.592746768	0.626230618	0.611880396
2.35	7.253001	7.522999	7.3340004	7.4149998		2.35	6.225	5.25	4.5195	5.64		2.35	1.95E+00	2.10E+00	2.00E+00	2.040686084		2.35	2.101242909	1.661860738	1.969428257	1.837613606		2.35	3.985506968	2.926748806	3.667879519	3.350252071		2.35	1.541536103	1.857141703	1.636217783	1.730899463		2.35	0.674606773	0.739207491	0.693986988	0.713367204		2.35	0.662771859	0.64156691	0.656410374	0.65004889
2.4	7.083	7.1485	7.10265	7.1223		2.4	6.607	5.5735	5.13	5.9869		2.4	2.11E+00	2.19E+00	2.14E+00	2.16160248		2.4	2.086448896	1.758021819	1.987920773	1.88939265		2.4	4.11076294	3.122029771	3.814142989	3.517523039		2.4	1.573589796	2.034669853	1.711913813	1.85023783		2.4	0.74167316	0.822546996	0.765935311	0.790197462		2.4	0.667702999	0.675593238	0.67007007	0.672437142
2.45	6.784	6.935501	6.8294503	6.8749006		2.45	7.094501	5.7755	5.4775	6.3031004		2.45	2.334988306	2.298496409	2.324040737	2.313093168		2.45	2.069189215	1.761473755	1.976874577	1.884559939		2.45	4.129008889	3.19945177	3.850141753	3.571274618		2.45	1.657422534	2.263977046	1.839388888	2.021355241		2.45	0.78112386	0.892078855	0.814410359	0.847696857		2.45	0.673620703	0.7101126	0.684568272	0.695515841
2.5	6.4915	6.99	6.64105	6.7906		2.5	7.6055	6.1625	5.8635	6.7397		2.51	2.56E+00	2.45E+00	2.53E+00	2.496045789		2.51	2.039108056	1.767884494	1.957740988	1.876373919		2.5	4.182761454	3.292160915	3.915581292	3.648401131		2.5	1.821142939	2.375918408	1.987575579	2.15400822		2.51	0.782603163	0.939419695	0.829648122	0.876693082		2.51	0.703701861	0.77717879	0.72574494	0.747788019
2.55	6.414	6.878	6.5532	6.6924		2.55	8.2395	6.919499	6.7275	7.4474994		2.55	2.787191955	2.600787398	2.731270588	2.675349221		2.55	2.021848375	1.74372094	1.938410145	1.854971914		2.55	4.334645663	3.543165994	4.097201762	3.859757861		2.55	1.999657356	2.557884761	2.167125578	2.334593799		2.55	0.774713023	0.977390994	0.835516414	0.896319805		2.55	0.749070166	0.795917873	0.763124478	0.77717879
2.6	6.3555	6.694	6.45705	6.5586		2.61	8.842001	7.311501	7.100999	7.923701		2.6	3.00E+00	2.75E+00	2.92E+00	2.845776245		2.6	2.09483217	1.790075513	2.003405173	1.911978176		2.6	4.514639481	3.823759098	4.307375366	4.100111251		2.61	2.207759799	2.762535268	2.374192439	2.54062508		2.6	0.789013901	1.028183869	0.860764892	0.932515882		2.6	0.779151424	0.808246216	0.787879861	0.796608299
2.65	6.273	6.4205	6.31725	6.3615		2.65	9.569498	7.480999	7.186	8.3163986		2.65	3.21E+00	2.87E+00	3.11E+00	3.007326861		2.65	2.182609978	1.8147322	2.072246644	1.961883311		2.65	4.775507235	4.076243578	4.565728138	4.355949041		2.65	2.356686191	2.973103379	2.541611348	2.726536504		2.65	0.752522103	1.05333369	0.842765579	0.933009055		2.65	0.834875439	0.840300009	0.83650281	0.838130181
2.7	6.080999	5.967499	6.046949	6.012899		2.7	9.5855	7.731	7.2255	8.4728		2.7	3.367610379	2.949431972	3.242156857	3.116703335		2.7	2.301455211	1.859114238	2.168752919	2.036050627		2.7	4.97128232	4.529926628	4.838875612	4.706468905		2.7	2.477997094	3.246299476	2.708487809	2.938978523		2.7	0.748083701	1.118427345	0.859186795	0.970289888		2.7	0.891092489	0.904407495	0.895086991	0.899081492
2.75	5.816	5.7275	5.78945	5.7629		2.75	9.5575	7.816501	7.761	8.5129006		2.75	3.651162285	3.072716396	3.477628518	3.304094752		2.75	2.390219286	1.894126734	2.241391521	2.092563755		2.75	5.082730548	5.089633434	5.084801413	5.086872279		2.75	2.671305524	3.427772696	2.898245676	3.125185827		2.75	0.781123663	1.177603395	0.900067582	1.019011502		2.75	0.966048918	0.945830631	0.959983432	0.953917946
2.8	5.561999	5.717	5.6084993	5.6549996		2.8	9.865499	7.9935	8.43	8.7422996		2.81	3.887866485	3.328159679	3.719954443	3.552042401		2.81	2.403040764	1.978945739	2.275812256	2.148583749		2.8	5.269134119	5.544795885	5.351832649	5.434531179		2.8	2.842422935	3.573740286	3.06181814	3.281213346		2.81	0.820081328	1.235300044	0.944646942	1.069212557		2.81	0.998595844	0.959145045	0.986760604	0.974925365
2.85	5.3615	5.608	5.43545	5.5094		2.85	10.2675	8.4455	8.720999	9.1743		2.85	3.849402053	3.464264594	3.733860815	3.618319577		2.85	2.404520165	2.068202948	2.303625	2.202729835		2.85	5.592136725	5.725776958	5.632228795	5.672320865		2.85	3.052991046	3.858771594	3.294725211	3.536459375		2.85	0.866929034	1.287079088	0.99297405	1.119019066		2.85	1.060730696	0.992678239	1.040314959	1.019899222
2.9	5.046	5.3625	5.14095	5.2359		2.9	10.5815	8.828501	8.951001	9.5297006		2.9	3.83016885	3.663983763	3.780313324	3.730457797		2.9	2.41832791	2.216636206	2.357820399	2.297312888		2.9	5.856456415	5.745994455	5.823317827	5.790179239		2.9	3.36514471	4.186212404	3.611465018	3.857785326		2.9	0.956186341	1.284120285	1.054566524	1.152946708		2.9	1.115468543	1.010924188	1.084105236	1.05274193
2.95	4.765	5.112999	4.8693997	4.9737994		2.95	10.7385	9.252501	9.194498	9.8469006		2.95	3.89378409	4.003752916	3.926774738	3.959765386		2.95	2.44988847	2.313783555	2.409056996	2.368225521		2.95	5.954096898	5.789389239	5.9046846	5.855272302		2.95	3.665463164	4.389876643	3.882787207	4.100111251		2.95	1.031635805	1.303845635	1.113298754	1.194961703		2.95	1.168233854	0.998595844	1.117342451	1.066451048
3	4.396	4.902	4.5478	4.6996		3	11.3635	9.806499	9.1905	10.4292994		3	4.113228609	4.177335996	4.132460825	4.151693041		3	2.455312941	2.376904675	2.431790461	2.408267982		3	6.064065724	5.936837216	6.025897172	5.987728619		3	3.801074945	4.473216246	4.002717335	4.204359726		3	1.148508504	1.360556016	1.212122758	1.275737011		3	1.201273815	1.00599285	1.142689526	1.084105236
3.05	3.873	4.707	4.1232	4.3734		3.06	11.6945	10.3035	9.063001	10.8599		3.05	4.629046511	4.538803035	4.601973468	4.574900426		3.05	2.458271744	2.369014535	2.431494581	2.404717419		3.05	6.243566409	6.197211836	6.229660037	6.215753665		3.06	3.874551874	4.683291224	4.117173679	4.359795484		3.05	1.251080324	1.45178576	1.311291955	1.371503586		3.05	1.219519764	1.021279996	1.160047834	1.100575903
3.1	3.554	4.5855	3.86345	4.1729		3.1	11.656	10.352	9.050001	10.8736		3.1	4.957966723	4.787342445	4.906779439	4.855592156		3.1	2.411424038	2.370000803	2.398997067	2.386570097		3.1	6.421588679	6.366849846	6.405167029	6.388745379		3.1	4.081174915	5.05757974	4.374096363	4.66701781		3.1	1.364007953	1.576055465	1.427622206	1.49123646		3.1	1.208670821	1.052347423	1.161773802	1.114876782
3.15	3.551	4.459	3.8234	4.0958		3.15	11.8715	10.1845	9.1125	10.8593		3.15	5.504852051	4.89977694	5.323329518	5.141806985		3.15	2.448902203	2.389726153	2.431149388	2.413396573		3.15	6.69083872	6.60059623	6.663765973	6.636693226		3.15	4.490475928	5.386499951	4.759283135	5.028090342		3.15	1.483839454	1.748159144	1.563135361	1.642431268		3.15	1.185493535	1.08489425	1.15531375	1.125133964
3.2	3.567	4.3745	3.80925	4.0515		3.2	11.6435	10.0345	9.249998	10.6781		3.2	6.025109144	5.329296436	5.816365332	5.607621519		3.2	2.533228074	2.458764878	2.510889115	2.488550156		3.2	7.026662804	6.84075138	6.970889377	6.91511595		3.2	4.725207593	5.706543755	5.019608441	5.31400929		3.2	1.582959338	1.869470046	1.66891255	1.754865763		3.2	1.180562198	1.157384911	1.173609012	1.166655826
3.25	3.597	4.2315	3.78735	3.9777		3.25	11.1845	10.4155	9.024	10.7231		3.25	6.681962313	5.821442932	6.423806498	6.165650684		3.25	2.699907281	2.495256775	2.638512129	2.577116978		3.25	7.311694111	7.157837368	7.265537088	7.219380065		3.25	5.014677104	6.023629743	5.317362895	5.620048687		3.25	1.723502456	1.938015638	1.787856411	1.852210365		3.25	1.175137726	1.239245114	1.194369943	1.213602159
3.3	3.657	3.9885	3.75645	3.8559		3.3	10.654	10.611	8.601999	10.6282		3.3	7.197287081	6.338248089	6.939575384	6.681863686		3.3	2.780288083	2.52089973	2.702471577	2.624655071		3.3	7.618423304	7.315639181	7.527588067	7.43675283		3.3	5.291324151	6.201649054	5.564421622	5.837519093		3.3	1.870949448	1.969083064	1.900389532	1.929829617		3.3	1.17563086	1.324064119	1.220160838	1.264690815
3.35	3.657	3.8355	3.71055	3.7641		3.35	10.207	10.289	8.8945	10.2562		3.35	7.369391746	6.930501723	7.237724739	7.106057732		3.35	2.791630159	2.527310469	2.712334252	2.633038345		3.35	7.848716765	7.455196033	7.730660545	7.612604326		3.35	5.512249058	6.219895989	5.724543137	5.936837216		3.35	2.068696081	2.06721668	2.068252261	2.067808441		3.35	1.200780681	1.429101608	1.269276959	1.337773237
3.4	3.592	3.88	3.6784	3.7648		3.4	10.1925	9.944499	9.354	10.0436994		3.4	7.600671475	7.362485901	7.529215803	7.457760131		3.4	2.767466605	2.5642955	2.706515274	2.645563942		3.4	8.158899866	7.757487021	8.038476013	7.918052159		3.4	5.793336281	6.289427848	5.942163751	6.090991221		3.4	2.178171774	2.231430219	2.194149307	2.210126841		3.4	1.217054095	1.508496141	1.304486709	1.391919323
3.45	3.5155	4.0345	3.6712	3.8269		3.45	10.2025	10.046	9.337	10.1086		3.45	7.650969145	7.685982628	7.66147319	7.671977234		3.45	2.704839605	2.652073308	2.689009716	2.673179827		3.45	8.358123929	8.025752768	8.25841258	8.158701232		3.45	6.238141938	6.457586456	6.303975293	6.369808649		3.45	2.298496409	2.266935849	2.289028241	2.279560073		3.45	1.243683318	1.595780815	1.349312567	1.454941816
3.5	3.428	4.008	3.602	3.776		3.5	10.1555	10.362	9.118	10.2794		3.5	7.822580676	7.975453125	7.868442411	7.914304146		3.5	2.632347958	2.775849879	2.675398534	2.71844911		3.5	8.629347491	8.273304924	8.522534721	8.415721951		3.5	6.675550587	6.717961076	6.688273734	6.700996881		3.5	2.482435298	2.272853454	2.419560744	2.356686191		3.5	1.277709546	1.633752114	1.384522317	1.491335087
3.55	3.298	3.8575	3.46585	3.6337		3.55	10.2285	10.545	8.875999	10.4184		3.55	8.574117498	8.383766884	8.517012313	8.459907129		3.55	2.620019614	2.854751279	2.690439113	2.760858613		3.55	8.772849413	8.37932868	8.654793193	8.536736973		3.55	7.030607874	7.137617898	7.062710881	7.094813888		3.55	2.67475746	2.376904675	2.585401625	2.496045789		3.55	1.344775736	1.661367604	1.439753297	1.534730857
3.6	3.183	3.767	3.3582	3.5334		3.6	10.196	10.3405	8.612	10.2827		3.6	9.192012114	8.948404041	9.118929692	9.04584727		3.6	2.760562733	2.84834054	2.786896075	2.813229417		3.6	8.97108918	8.490283774	8.826847558	8.682605936		3.6	7.251530807	7.643079991	7.368995563	7.486460318		3.6	2.844888604	2.6037462	2.772545883	2.700203162		3.6	1.3807745	1.736817068	1.48758727	1.594400041
3.65	3.152	3.811	3.3497	3.5474		3.65	9.8775	9.774999	8.475	9.8159994		3.65	9.281270309	9.279297774	9.280678548	9.280086788		3.65	2.957323099	2.921324335	2.94652347	2.935723841		3.65	9.119521452	8.612086824	8.967291064	8.815060675		3.65	7.435471669	8.077036705	7.62794118	7.82041069		3.65	3.010581544	2.876942298	2.97048977	2.930397996		3.65	1.407896856	1.805855793	1.527284537	1.646672218
3.7	3.246	3.847	3.4263	3.6066		3.7	9.3755	9.439	8.331	9.4136		3.7	9.658517628	9.66147643	9.659405268	9.660292909		3.7	3.097866218	3.212273248	3.132188327	3.166510436		3.7	9.27929876	8.70627537	9.107391743	8.935484726		3.7	7.630751648	8.312263476	7.835205196	8.039658745		3.7	3.236436801	3.154083465	3.2117308	3.1870248		3.7	1.423184003	1.875880785	1.558993037	1.694802072
3.75	3.3325	3.9265	3.5107	3.6889		3.75	9.0065	9.287001	8.0295	9.1748006		3.75	10.18567761	9.818291976	10.07546192	9.965246228		3.75	3.350843831	3.532810185	3.405433737	3.460023644		3.75	9.391732269	8.855695883	9.230921353	9.070110437		3.75	8.06766815	8.593841861	8.225520263	8.383372377		3.75	3.532317051	3.446511779	3.50657547	3.480833888		3.75	1.461155301	1.85023783	1.57788006	1.694604819
3.8	3.371501	3.922	3.5366507	3.7018004		3.8	9.019	9.147999	7.7165	9.0963994		3.8	10.46627071	9.859717184	10.28430465	10.10233859		3.8	3.580644159	3.734008755	3.626653538	3.672662917		3.8	9.623505131	9.092400083	9.464173617	9.304842102		3.8	8.613568198	8.938542353	8.711060444	8.808552691		3.8	3.802061213	3.813896423	3.805611776	3.809162339		3.8	1.516879415	1.83051248	1.610969335	1.705059254
3.85	3.472	3.8515	3.58585	3.6997		3.85	8.961498	9.075	7.644	9.0295992		3.85	10.74390501	10.2206901	10.58694054	10.42997607		3.85	3.722666679	4.017560661	3.811134874	3.899603068		3.85	9.798073492	9.327131748	9.656790969	9.515508445		3.85	9.005608543	9.091907935	9.03149836	9.057388178		3.85	4.095475794	4.088571921	4.093404632	4.09133347		3.85	1.610574828	1.753583615	1.653477464	1.6963801
3.9	3.5805	3.689	3.61305	3.6456		3.9	8.5295	8.605	7.874002	8.5748		3.9	10.84647683	10.43076508	10.72176331	10.59704978		3.9	3.909563384	4.265606938	4.01637645	4.123189516		3.9	10.0204778	9.561862426	9.882893188	9.745308576		3.9	9.207792394	9.317269073	9.240635397	9.273478401		3.9	4.37508263	4.436231215	4.393427206	4.411771781		3.9	1.676161616	1.712653514	1.687109186	1.698056755
3.95	3.6365	3.503	3.59645	3.5564		3.95	8.179	8.1855	8.028	8.1829		3.95	10.93573404	10.66993495	10.85599431	10.77625459		3.95	4.155144978	4.497872934	4.257963364	4.360781751		3.95	10.2132931	9.64175108	10.04183049	9.870367887		3.95	9.364610899	9.709802551	9.468168395	9.57172589		3.95	4.584664474	4.776000369	4.642065242	4.699466011		3.95	1.702297705	1.688983094	1.698303322	1.694308938
4	3.6405	3.472	3.58995	3.5394		4	7.996	8.03	7.7305	8.0164		4	11.30459809	10.95200745	11.1988209	11.09304371		4	4.40664319	4.767123961	4.514787421	4.622931653		4	10.35975382	9.880920949	10.21610396	10.0724541		4	9.510083382	10.12896723	9.695748535	9.881413688		4	4.70301756	5.083222695	4.817079101	4.931140641		4	1.71610545	1.791554914	1.738740289	1.761375128
4.05	3.5725	3.5145	3.5551	3.5377		4.05	7.951001	7.944001	7.333	7.946801		4.05	11.52749454	11.10635832	11.40115367	11.27481281		4.05	4.693152912	5.171493636	4.83665513	4.980157347		4.05	10.48007846	10.12748782	10.37430127	10.26852408		4.05	9.621039463	10.56736313	9.904936562	10.18883366		4.05	4.78882086	5.355432525	4.958804359	5.128787859		4.05	1.808814595	1.923714759	1.843284644	1.877754693
4.1	3.4385	3.597	3.48605	3.5336		4.1	7.906	7.680999	7.264501	7.7709994		4.1	11.40963557	11.03288139	11.29660932	11.18358306		4.1	5.180370044	5.746487589	5.350205307	5.520040571		4.1	10.57623954	10.43372388	10.53348484	10.49073014		4.1	9.766513919	10.84795623	10.09094661	10.41537931		4.1	4.960431405	5.647366719	5.166511999	5.372592593		4.1	1.979932006	2.041080591	1.998276582	2.016621157
4.15	3.314	3.6455	3.41345	3.5129		4.15	7.841501	7.228	7.312499	7.4734004		4.15	11.3997729	11.03830586	11.29133279	11.18289268		4.15	5.596080809	6.100558608	5.747424148	5.898767488		4.15	10.85486011	10.61716964	10.78355296	10.71224582		4.15	10.08902339	11.02696378	10.37040551	10.65178763		4.15	5.231655954	5.69668108	5.371163492	5.51067103		4.15	2.077572489	2.033190451	2.064257878	2.050943266
4.2	3.378	3.7095	3.47745	3.5769		4.2	7.8545	6.7495	7.158501	7.1915		4.2	11.34503505	11.09550938	11.27017735	11.19531965		4.2	5.798759766	6.381150725	5.973477054	6.148194342		4.2	11.10339952	10.78976645	11.0093096	10.91521968		4.2	10.5362957	11.26711992	10.75554297	10.97479023		4.2	5.608903273	5.999465203	5.726071852	5.843240431		4.2	2.167815965	2.030231649	2.12654067	2.085265375
4.25	3.520999	3.688	3.5710993	3.6211996		4.25	7.7305	6.539	6.892499	7.0156		4.25	11.10044071	10.81836821	11.01581896	10.93119721		4.25	6.024615024	6.69478379	6.225665654	6.426716284		4.25	11.2464083	11.03386766	11.18264611	11.11888391		4.25	10.95397999	11.56595897	11.13757368	11.32116738		4.25	6.227292995	6.309152211	6.25185076	6.276408525		4.25	2.233402754	2.012478834	2.167125578	2.100848402
4.3	3.670001	3.674999	3.6715004	3.6729998		4.3	7.397	6.683001	6.637999	6.9686006		4.3	10.8928314	10.55552792	10.79164036	10.69044931		4.3	6.541419194	6.957624079	6.666280659	6.791142125		4.3	11.355884	11.25873665	11.32673979	11.29759559		4.3	11.24838084	12.04183304	11.4864165	11.72445216		4.3	6.735220758	6.61933334	6.700454532	6.665688307		4.3	2.366055733	2.037135521	2.267379669	2.168703606
4.35	3.744	3.5945	3.69915	3.6543		4.35	7.2	6.816	6.427	6.9696		4.35	10.73995994	10.46528444	10.65755729	10.57515464		4.35	7.083373185	7.431032479	7.187670973	7.291968761		4.35	11.42738839	11.43133346	11.42857191	11.42975543		4.35	11.518125	12.36927385	11.77346965	12.02881431		4.35	6.955159396	6.930008589	6.947614154	6.940068912		4.35	2.446929668	2.102229176	2.34351952	2.240109373
4.4	3.779	3.527	3.7034	3.6278		4.4	7.138499	6.868001	6.5435	6.9762002		4.4	10.64330573	10.23992232	10.5222907	10.40127568		4.4	7.641599604	7.855621624	7.70580621	7.770012816		4.4	11.59949207	11.56300017	11.5885445	11.57759693		4.4	11.86775683	12.58526643	12.08300971	12.29826259		4.4	7.000526715	7.221943769	7.066951831	7.133376947		4.4	2.507091985	2.178171774	2.408415922	2.309739858
4.45	3.809	3.5355	3.72695	3.6449		4.45	7.096	6.7535	6.746	6.8905		4.45	10.54270644	10.22414204	10.44713712	10.3515678		4.45	8.071614206	8.314234039	8.144400156	8.217186106		4.45	11.74398026	11.64535351	11.71439223	11.68480421		4.45	12.0763524	12.75243878	12.27917832	12.48200423		4.45	7.205670355	7.713599104	7.35804898	7.510427604		4.45	2.617553945	2.36309693	2.541216841	2.464879736
4.5	3.857	3.636	3.7907	3.7244		4.5	7.131999	6.59	6.6805	6.8067996		4.5	10.42682001	10.38342424	10.41380128	10.40078255		4.5	8.24125123	8.914378799	8.443189501	8.645127771		4.5	11.88896158	11.72721371	11.84043722	11.79191286		4.5	12.25141489	12.96596569	12.46578013	12.68014537		4.5	7.427581529	8.111557054	7.632774186	7.837966844		4.5	2.743303051	2.573171908	2.692263708	2.641224365
4.55	3.848	3.7485	3.81815	3.7883		4.55	7.2145	6.539501	6.382001	6.8095006		4.55	10.43914835	10.31783745	10.40275508	10.36636181		4.55	8.789122826	9.344884563	8.955851347	9.122579868		4.55	12.05070945	11.75828114	11.96298095	11.87525246		4.55	12.42598423	13.20464242	12.65958169	12.89317915		4.55	7.784115257	8.376863011	7.961939584	8.13976391		4.55	2.827135789	2.804451636	2.820330543	2.813525297
4.6	3.748	3.848	3.778	3.808		4.6	7.2975	6.523499	6.1115	6.8330994		4.6	10.2907151	10.14622691	10.24736864	10.20402218		4.6	9.228997145	9.783774586	9.395430377	9.56186361		4.6	12.14440486	11.90178306	12.07161832	11.99883178		4.6	12.62175833	13.40090966	12.85550373	13.08924913		4.6	8.257524644	8.776794483	8.413305595	8.569086547		4.6	2.885325571	2.963240704	2.908700111	2.932074651
4.65	3.643	3.938	3.7315	3.82		4.65	7.452001	6.4985	5.99	6.8799004		4.65	10.0614079	9.994834845	10.04143598	10.02146407		4.65	9.343896322	10.14869258	9.585335198	9.826774074		4.65	12.27163337	12.05366825	12.20624383	12.1408543		4.65	12.76920532	13.61640911	13.02336646	13.27752759		4.65	8.799477649	9.296064321	8.94845365	9.097429652		4.65	2.977541583	3.093921148	3.012455452	3.047369322
4.7	3.5615	3.986	3.68885	3.8162		4.7	7.557001	6.5325	6.0415	6.9423004		4.7	10.10825561	9.675284175	9.978364178	9.848472748		4.7	9.439072122	10.30846791	9.699890859	9.960709595		4.7	12.34461716	12.22330626	12.30822389	12.27183062		4.7	12.88805056	13.72637793	13.13954877	13.39104698		4.7	9.17672694	9.603780768	9.304843088	9.432959237		4.7	3.214245783	3.325200876	3.247532311	3.280818839
4.75	3.6125	4.0625	3.7475	3.8825		4.75	7.513	6.4865	6.13	6.8971		4.75	10.31290611	9.307406398	10.0112562	9.709606284		4.75	9.763556103	10.37356157	9.946557741	10.12955938		4.75	12.43239497	12.38110906	12.4170092	12.40162343		4.75	13.22979225	13.90834429	13.43335786	13.63692347		4.75	9.516495108	9.974616361	9.653931484	9.79136786		4.75	3.517029905	3.623546795	3.548984972	3.580940039
4.8	3.8515	4.1475	3.9403	4.0291		4.8	7.4715	6.4775	6.117	6.8751		4.8	10.27838675	9.153055534	9.940787386	9.603188021		4.8	10.1038174	10.35482248	10.17911893	10.25442045		4.8	12.49650236	12.5862527	12.52342746	12.55035256		4.8	13.5695614	14.13321328	13.73865696	13.90775252		4.8	9.740869977	10.57032193	9.989705564	10.23854115		4.8	3.884414549	3.955424822	3.905717631	3.927020713
4.85	4.0165	4.1615	4.06	4.1035		4.85	7.355	6.601	6.0925	6.9026		4.85	10.01110826	9.265983163	9.78757073	9.564033201		4.85	10.19554028	10.51459782	10.29125754	10.3869748		4.85	12.52609038	12.82838137	12.61677768	12.70746498		4.85	13.78012951	14.33638438	13.94700597	14.11388243		4.85	10.0219572	11.0886055	10.34195169	10.66194618		4.85	4.454970298	4.179307545	4.372271472	4.289572646
4.9	4.1635	4.145	4.15795	4.1524		4.9	7.317	6.744	6.062	6.9732		4.9	9.926782388	9.352282555	9.754432438	9.582082488		4.9	10.29712583	10.74982262	10.43293487	10.5687439		4.9	12.624224	12.90777591	12.70928957	12.79435514		4.9	13.93102844	14.50602239	14.10352662	14.27602481		4.9	10.4544355	11.30706375	10.71022398	10.96601245		4.9	5.007773231	4.348946541	4.810125224	4.612477217
4.95	4.2985	4.1615	4.2574	4.2163		4.95	7.479499	6.749501	6.108001	7.0415002		4.95	9.786732403	9.25907929	9.628436469	9.470140535		4.95	10.44457283	11.27550319	10.69385194	10.94313105		4.95	12.6681129	12.98766357	12.7639781	12.85984331		4.95	14.10609092	14.74815106	14.29870896	14.491327		4.95	10.69064657	11.2843796	10.86876648	11.04688639		4.95	5.285407533	4.543241239	5.062757644	4.840107756
5	4.3925	4.193	4.33265	4.2728		5	7.618	6.7295	6.3595	7.0849		5	9.467674866	9.143193845	9.37033056	9.272986254		5	10.79864286	11.80364944	11.10014483	11.40164681		5	12.74602804	13.00788206	12.82458424	12.90314045		5	14.36794494	15.00112868	14.55790006	14.74785518		5	10.93622717	11.35785653	11.06271598	11.18920479		5	5.494004095	4.883010393	5.310705984	5.127407874
5.05	4.52	4.2295	4.43285	4.3457		5.05	7.6415	6.7665	6.448	7.1165		5.05	9.26746355	9.004128155	9.188462932	9.109462313		5.05	11.14926095	12.07585927	11.42724045	11.70521994		5.05	12.84120285	13.15927412	12.93662423	13.03204561		5.05	14.61056675	15.23980541	14.79933834	14.98810994		5.05	11.31248823	11.57236971	11.39045267	11.46841712		5.05	5.765226671	5.159164306	5.583407962	5.401589252
5.1	4.617	4.366999	4.5419997	4.4669994		5.1	7.725	6.855	6.3445	7.203		5.1	9.242312743	8.80884719	9.112273077	8.982233411		5.1	11.39138963	12.23464834	11.64436724	11.89734485		5.1	13.0172516	13.34863748	13.11666736	13.21608313		5.1	14.75998627	15.33892529	14.93366798	15.10734968		5.1	11.97427372	11.98167072	11.97649282	11.97871192		5.1	6.019190553	5.439759383	5.845361202	5.671531851
5.15	4.5215	4.4895	4.5119	4.5023		5.15	7.744501	6.929	6.225	7.2552004		5.15	9.232944188	8.752138781	9.088702566	8.944460944		5.15	11.64683291	12.33968583	11.85468878	12.06254466		5.15	13.13511057	13.58435541	13.26988402	13.40465747		5.15	14.96611618	15.41289536	15.10014993	15.23418369		5.15	12.43387437	12.44324391	12.43668523	12.4394961		5.15	6.326906013	5.592629859	6.106623166	5.88634032
5.2	4.4195	4.519501	4.4495003	4.4795006		5.2	7.7535	7.018999	6.1925	7.3127994		5.2	9.311844601	8.744741775	9.141713753	8.971582906		5.2	11.86331862	12.18780063	11.96066323	12.05800783		5.2	13.15138398	13.6469834	13.3000638	13.44874363		5.2	15.12046704	15.48982422	15.2312742	15.34208135		5.2	12.71693315	12.97286956	12.79371407	12.87049499		5.2	6.768260719	5.785446141	6.473416346	6.178571972
5.25	4.5	4.605	4.5315	4.563		5.25	7.757499	7.006001	6.256499	7.3066002		5.25	9.425758498	8.606171191	9.179882306	8.934006114		5.25	11.89981052	11.57976672	11.80379738	11.70778424		5.25	13.22634031	13.73772001	13.37975422	13.53316813		5.25	15.27728358	15.64072315	15.38631545	15.49534732		5.25	12.90136517	13.35110315	13.03628656	13.17120796		5.25	7.107536739	6.06801178	6.795679251	6.483821764
5.3	4.6645	4.799	4.70485	4.7452		5.3	7.7875	6.924	6.482999	7.2694		5.3	9.566302603	8.422232303	9.223081513	8.879860423		5.3	11.64042217	11.26268172	11.52710003	11.4137779		5.3	13.34715808	13.7682943	13.47349894	13.59983981		5.3	15.37393779	15.88926256	15.52853522	15.68313265		5.3	13.15680845	13.56610946	13.27959875	13.40238906		5.3	7.374322098	6.50147536	7.112468076	6.850614055
5.35	4.8425	4.9155	4.8644	4.8863		5.35	7.762	6.944499	6.625	7.2714994		5.35	9.418855611	8.258510911	9.070752201	8.722648791		5.35	11.51565933	11.38547202	11.47660314	11.43754694		5.35	13.62528551	13.93497351	13.71819191	13.81109831		5.35	15.50067316	16.18070461	15.7046826	15.90869203		5.35	13.32151512	13.72193973	13.4416425	13.56176989		5.35	7.564178591	6.86392768	7.354103318	7.144028044
5.4	5.018	4.999499	5.0124497	5.0068994		5.4	7.6825	7.1145	6.618	7.3417		5.4	9.151082999	8.265908904	8.88553077	8.619978542		5.4	11.51122113	11.36919861	11.46861437	11.42600761		5.4	13.88122193	14.07847543	13.94039798	13.99957403		5.4	15.64417509	16.43664102	15.88191487	16.11965465		5.4	13.61246404	14.02373758	13.7358461	13.85922816		5.4	7.934523024	7.238710316	7.725779212	7.517035399
5.45	5.227	5.0345	5.16925	5.1115		5.45	7.735	7.24	6.7125	7.438		5.45	8.966157843	8.248156089	8.750757316	8.53535679		5.45	11.14137081	11.39188276	11.2165244	11.29167798		5.45	14.07847543	14.15096609	14.10022263	14.12196983		5.45	15.87792048	16.60627903	16.09642805	16.31493561		5.45	13.79245785	14.35808227	13.96214518	14.1318325		5.45	8.229909154	7.663791609	8.06007389	7.890238627
5.5	5.438	5.019	5.3123	5.1866		5.5	7.884501	7.386	6.887499	7.5854004		5.5	8.872954577	8.316699707	8.706078116	8.539201655		5.5	10.80209479	11.25577784	10.93819971	11.07430462		5.5	14.22000482	14.19140306	14.21142429	14.20284376		5.5	16.15407538	16.69652251	16.31680952	16.47954366		5.5	14.01929938	14.69094755	14.22079383	14.42228828		5.5	8.527762925	8.062737799	8.388255387	8.248747849
5.55	5.672501	5.084	5.4959507	5.3194004		5.55	8.1115	7.504001	7.031001	7.7470006		5.55	8.919310136	8.432093991	8.773145293	8.626980449		5.55	10.85929831	10.97370534	10.89362042	10.92794253		5.55	14.26340059	14.14258282	14.22715525	14.19090992		5.55	16.42036761	16.83262742	16.54404555	16.6677235		5.55	14.22444302	15.04403131	14.47031951	14.71619599		5.55	9.051962129	8.423216597	8.863338469	8.67471481
5.6	5.993	5.225	5.7626	5.5322		5.6	8.2595	7.5095	7.161499	7.8095		5.6	9.064784593	8.502118984	8.89598491	8.727185227		5.6	11.08761924	11.09748191	11.09057804	11.09353684		5.6	14.30531695	14.20471767	14.27513717	14.24495738		5.6	16.71033025	16.9228709	16.77409245	16.83785464		5.6	14.5134194	15.28369431	14.74450187	14.97558435		5.6	9.625969814	8.822655921	9.384975646	9.143981478
5.65	6.287	5.405	6.0224	5.7578		5.65	8.294499	7.5265	7.1575	7.8336996		5.65	9.022376076	8.431600858	8.845143511	8.667910945		5.65	11.12312487	11.30015988	11.17623537	11.22934587		5.65	14.32849424	14.30926202	14.32272458	14.31695491		5.65	16.97711561	17.05404448	17.00019427	17.02327293		5.65	14.9123646	15.3872524	15.05483094	15.19729728		5.65	9.959329215	9.2709145	9.752804801	9.546280386
5.7	6.482	5.667	6.2375	5.993		5.7	8.3815	7.4765	7.035501	7.8385		5.7	8.83646268	8.497681766	8.734828406	8.633194132		5.7	11.06937329	11.37166428	11.16006058	11.25074788		5.7	14.36794494	14.4828451	14.40241499	14.43688504		5.7	17.15464376	17.19310819	17.16618309	17.17772242		5.7	15.25410629	15.6165596	15.36284228	15.47157827		5.7	10.16841793	9.537700845	9.979202801	9.789987677
5.75	6.659999	5.993499	6.460049	6.260099		5.75	8.4985	7.414001	7.024	7.8478006		5.75	8.840409723	8.67126386	8.789665964	8.738922205		5.75	10.93819971	11.17589018	11.00950685	11.08081399		5.75	14.41923085	14.56371904	14.46257731	14.50592376		5.75	17.30899463	17.3538698	17.32245718	17.33591973		5.75	15.58105397	15.935124	15.68727497	15.79349598		5.75	10.61322457	9.663942099	10.32843983	10.04365509
5.8	6.954	6.338	6.7692	6.5844		5.8	8.602	7.386001	7.1675	7.8724006		5.8	9.044568081	8.645621891	8.924884224	8.805200367		5.8	10.73256294	10.73305607	10.73271088	10.73285882		5.8	14.49320091	14.51440566	14.49956234	14.50592376		5.8	17.39134796	17.54717823	17.43809704	17.48484612		5.8	15.87939988	16.28771463	16.00189431	16.12438873		5.8	11.11572786	9.836046764	10.73182353	10.3479192
5.85	7.309999	6.803999	7.158199	7.006399		5.85	8.712501	7.3895	7.362	7.9187004		5.85	9.276833091	8.540090283	9.055810249	8.834787406		5.85	10.52199482	10.39378005	10.48353039	10.44506596		5.85	14.55237696	14.40739564	14.50888257	14.46538817		5.85	17.45200341	17.66207839	17.51502591	17.5780484		5.85	16.13878824	16.50370721	16.24826393	16.35773962		5.85	11.62908009	10.06584611	11.1601099	10.6911397
5.9	7.510501	7.177001	7.410451	7.310401		5.9	8.762	7.5565	7.447999	8.0387		5.9	9.356227625	8.540089296	9.111386126	8.866544628		5.9	10.28331809	10.06239417	10.21704091	10.15076374		5.9	14.48974898	14.39703983	14.46193623	14.43412349		5.9	17.55950657	17.81051165	17.63480809	17.71010962		5.9	16.35626022	16.6906049	16.45656362	16.55686703		5.9	12.05662705	10.4588737	11.57730105	11.09797504
5.95	7.6115	7.387	7.54415	7.4768		5.95	8.8155	7.756999	7.481	8.1803994		5.95	9.258093023	8.65992277	9.078641947	8.899190871		5.95	10.10677621	9.844922185	10.02822	9.949663794		5.95	14.41873772	14.45621588	14.42998117	14.44122462		5.95	17.667996	18.05461286	17.78398105	17.89996611		5.95	16.56288326	16.84939397	16.64883647	16.73478969		5.95	12.57934883	10.83168282	12.05504903	11.53074922
6	7.769501	7.609999	7.7216504	7.6737998		6	9.0135	7.916	7.6215	8.355		6	9.198916973	8.711700828	9.052752129	8.906587286		6	10.01357393	9.809910675	9.952474952	9.891375976		6	14.33095991	14.58147185	14.40611349	14.48126708		6	17.83270267	18.24052428	17.95504915	18.07739563		6	16.82177848	16.93322671	16.85521295	16.88864742		6	12.97829403	11.3618016	12.4933463	12.00839857
6.05	8.0145	7.8045	7.9515	7.8885		6.05	9.2285	8.054501	7.7925	8.5241006		6.05	9.248724468	8.83745092	9.125342403	9.001960339		6.05	10.0614079	9.85034567	9.998089232	9.934770562		6.05	14.31271396	14.50602239	14.37070649	14.42869902		6.05	18.12315845	18.3884644	18.20275023	18.28234202		6.05	17.04960627	17.09842651	17.06425234	17.07889842		6.05	13.15582218	11.95947971	12.79691944	12.4380167
6.1	8.358999	8.092	8.2788993	8.1987996		6.1	9.368999	8.197498	7.968501	8.6660984		6.1	9.425264377	8.977993053	9.29108298	9.156901582		6.1	10.23794978	10.05943537	10.18439546	10.13084113		6.1	14.22888122	14.42169652	14.28672581	14.3445704		6.1	18.41114856	18.44911986	18.42253995	18.43393134		6.1	17.17584851	17.22417562	17.19034664	17.20484478		6.1	13.31757005	12.46592807	13.06207746	12.80658486
6.15	8.5755	8.385999	8.5186497	8.4617994		6.15	9.596001	8.390502	8.001001	8.8727016		6.15	9.618572807	9.049497446	9.447850199	9.277127591		6.15	10.32474132	10.23597725	10.2981121	10.27148288		6.15	14.02718952	14.27178386	14.10056782	14.17394612		6.15	18.63207248	18.60347072	18.62349195	18.61491142		6.15	17.28778987	17.44509954	17.33498277	17.38217567		6.15	13.40978606	12.81309423	13.23077851	13.05177096
6.2	8.680501	8.6275	8.6646007	8.6487004		6.2	9.94	8.635	7.986501	9.157		6.2	9.629916856	9.101769624	9.471472687	9.313028517		6.2	10.257182	10.08557146	10.20569884	10.15421567		6.2	13.84768883	14.17512964	13.94592108	14.04415332		6.2	18.77508126	18.65179783	18.73809623	18.7011112		6.2	17.34203459	17.68328314	17.44440915	17.54678372		6.2	13.62528551	13.250997	13.51299896	13.4007124
6.25	8.872	8.783999	8.8455997	8.8191994		6.25	10.395	8.771	8.0535	9.4206		6.25	9.567287884	9.161438808	9.445533161	9.323778438		6.25	10.05105209	9.752706174	9.961548317	9.872044541		6.25	13.69728304	14.10510465	13.81962952	13.94197601		6.25	18.88652949	18.82932598	18.86936844	18.85220738		6.25	17.43622313	17.88793365	17.57173629	17.70724944		6.25	14.00894357	13.73476121	13.92668886	13.84443415
6.3	9.037	8.850499	8.9810497	8.9250994		6.3	10.7155	8.9465	8.281	9.6541		6.3	9.650134354	9.186588629	9.511070636	9.372006919		6.3	9.712763326	9.42921142	9.627697754	9.542632183		6.3	13.64944907	14.01732684	13.7598124	13.87017573		6.3	18.94669181	18.99797772	18.96207758	18.97746335		6.3	17.60388861	18.15126707	17.76810215	17.93231569		6.3	14.3935879	14.0868587	14.30156914	14.20955038
6.35	9.217	8.833501	9.1019503	8.9869006		6.35	10.8565	9.217999	8.617999	9.8733994		6.35	9.891769891	9.143685993	9.667344722	9.442919552		6.35	9.556933061	9.309873053	9.482815059	9.408697056		6.35	13.56216439	13.96653407	13.6834753	13.8047862		6.35	19.03841469	19.26673561	19.10691096	19.17540724		6.35	17.8346752	18.37465666	17.99666964	18.15866408		6.35	14.7940125	14.45029828	14.69089823	14.58778397
6.4	9.375001	8.788499	9.1990504	9.0230998		6.4	11.0665	9.5425	9.0175	10.1521		6.4	10.1417887	9.136783106	9.840287024	9.538785345		6.4	9.579615241	9.38187058	9.520291843	9.460968445		6.4	13.39400578	13.86396225	13.53499272	13.67597966		6.4	19.05715377	19.58825882	19.21648528	19.3758168		6.4	18.00628575	18.61382653	18.18854798	18.37081022		6.4	15.24177795	14.73089138	15.08851198	14.93524601
6.45	9.506001	8.773999	9.2864004	9.0667998		6.45	11.1995	9.8815	9.2945	10.4087		6.45	10.31833059	9.24231077	9.99552464	9.672718696		6.45	9.59441024	9.492330567	9.563786338	9.533162436		6.45	13.20069735	13.83930556	13.39227982	13.58386228		6.45	19.15775305	19.8407433	19.36265013	19.5675472		6.45	18.23263414	18.80466929	18.40424468	18.57585523		6.45	15.52828865	14.88820105	15.33626237	15.14423609
6.5	9.5045	8.825001	9.3006503	9.0968006		6.5	11.312	10.223	9.5855	10.6586		6.5	10.3301658	9.389759734	10.04804398	9.765922158		6.5	9.505154018	9.49578349	9.502342859	9.499531701		6.5	13.03105934	13.71996719	13.2377317	13.44440405		6.5	19.14246591	19.97241001	19.39144914	19.64043237		6.5	18.41164169	19.02164814	18.59464362	18.77764556		6.5	15.66833864	15.06474293	15.48725993	15.30618121
6.55	9.5705	8.862	9.35795	9.1454		6.55	11.5795	10.417	9.814501	10.882		6.55	10.2966327	9.502194229	10.05830116	9.819969617		6.55	9.30642013	9.547562534	9.378762851	9.451105572		6.55	12.92947379	13.60112196	13.13096824	13.33246269		6.55	19.13260323	19.97635508	19.38572879	19.63885434		6.55	18.58325224	19.20755956	18.77054443	18.95783663		6.55	15.93561713	15.3507605	15.76016014	15.58470315
6.6	9.639	8.9285	9.42585	9.2127		6.6	11.983	10.6215	10.042	11.1661		6.6	10.39673885	9.684653716	10.18311331	9.96948777		6.6	9.336994423	9.573204502	9.407857446	9.47872047		6.6	12.85007926	13.48967373	13.0419576	13.23383594		6.6	19.22038104	19.96254733	19.44303093	19.66568082		6.6	18.69026226	19.36338983	18.89220053	19.0941388		6.6	16.2083201	15.55491788	16.01229943	15.81627876
6.65	9.652	9.037499	9.4676497	9.2832994		6.65	12.35	10.9645	10.2155	11.5187		6.65	10.52495363	9.969685024	10.35837305	10.19179246		6.65	9.652600023	9.703393785	9.667838151	9.68307628		6.65	12.89840637	13.34913061	13.03362364	13.16884091		6.65	19.29829617	19.84320897	19.46177001	19.62524385		6.65	18.9348566	19.50097414	19.10469186	19.27452713		6.65	16.61860738	15.68658459	16.33900054	16.0593937
6.7	9.696501	9.139501	9.529401	9.362301		6.7	12.535	11.398	10.3485	11.8528		6.7	10.62801858	10.0540109	10.45581627	10.28361397		6.7	10.00667006	9.994834845	10.00311949	9.999568929		6.7	12.93292573	13.37181477	13.06459244	13.19625915		6.7	19.34021254	19.67702289	19.44125565	19.54229875		6.7	19.12569936	19.63806533	19.27940915	19.43311894		6.7	16.9667598	15.98788931	16.67309865	16.37943751
6.75	9.761499	9.28	9.6170493	9.4725996		6.75	12.7995	11.684	10.422	12.1302		6.75	10.65070273	10.10973501	10.48841242	10.3261221		6.75	10.08409205	10.10480367	10.09030554	10.09651902		6.75	12.94919914	13.42014187	13.09048196	13.23176478		6.75	19.15479425	19.50837115	19.26086732	19.36694039		6.75	19.27166695	19.82348362	19.43721195	19.60275695		6.75	17.2384765	16.34393188	16.97011311	16.70174973
6.8	9.7715	9.352502	9.6458006	9.5201012		6.8	13.3525	11.898	10.5625	12.4798		6.8	10.74193248	10.27937302	10.60316464	10.4643968		6.8	9.983492769	9.879441548	9.952277402	9.921062036		6.8	13.02563487	13.54342531	13.180972	13.33630914		6.8	19.09463193	19.40136113	19.18665069	19.27866945		6.8	19.42207274	19.90139875	19.56587055	19.70966835		6.8	17.42093599	16.74287708	17.21751831	17.01410064
6.85	9.778001	9.4355	9.6752507	9.5725004		6.85	13.717	12.115	10.8745	12.7558		6.85	10.94756925	10.4573943	10.80051677	10.65346428		6.85	9.846893734	9.817797856	9.83816497	9.829436207		6.85	13.0917148	13.55871246	13.23181409	13.37191339		6.85	19.00044339	19.37719757	19.11346964	19.2264959		6.85	19.54930125	19.98819029	19.68096796	19.81263467		6.85	17.50772753	17.04911314	17.37014321	17.23255889
6.9	9.839001	9.512001	9.740901	9.642801		6.9	13.943	12.4	11.222	13.0172		6.9	11.30952942	10.53383003	11.07681961	10.84410979		6.9	9.800538175	10.05055896	9.87554441	9.950550645		6.9	13.14497324	13.64057266	13.29365307	13.44233289		6.9	18.97381417	19.35599282	19.08846776	19.20312136		6.9	19.81066214	20.01531265	19.87205729	19.93345244		6.9	17.53731555	17.33069251	17.47532864	17.41334173
6.95	9.962499	9.599	9.8534493	9.7443996		6.95	14.0275	12.593	11.526	13.1668		6.95	11.53242588	10.65514094	11.2692404	11.00605491		6.95	9.926289254	10.09592726	9.977180657	10.02807206		6.95	13.17554753	13.70073498	13.33310377	13.49066		6.95	19.00340219	19.35796536	19.10977114	19.21614009		6.95	20.02813412	20.09470718	20.04810604	20.06807796		6.95	17.66750286	17.46679743	17.60729123	17.5470796
7	10.0495	9.595499	9.9132997	9.7770994		7	13.91	12.7205	11.786	13.1963		7	11.56398644	10.75721962	11.32195639	11.07992635		7	10.13192603	10.07570878	10.11506085	10.09819568		7	13.22288837	13.75547282	13.38266371	13.54243904		7	18.9787455	19.30815885	19.07756951	19.17639351		7	20.20862108	20.33782212	20.24738139	20.2861417		7	17.80853911	17.63544917	17.75661213	17.70468515
7.05	9.997501	9.547501	9.862501	9.727501		7.05	13.8125	12.793	11.942	13.2008		7.05	11.72030984	10.87754426	11.46748016	11.21465049		7.05	10.20195102	10.07570878	10.16407835	10.12620568		7.05	13.31214558	13.83733303	13.46970181	13.62725805		7.05	18.85694147	19.12520623	18.93742089	19.01790032		7.05	20.35754747	20.60411434	20.43151753	20.50548759		7.05	18.09998116	17.78190989	18.00455978	17.9091384
7.1	9.8905	9.454499	9.7596997	9.6288994		7.1	14.0385	12.866	12.094	13.335		7.1	11.91953587	11.1206592	11.67987287	11.44020987		7.1	10.20688236	10.0993792	10.17463141	10.14238046		7.1	13.31313185	13.95075379	13.50441843	13.69570501		7.1	18.6951936	18.99699145	18.78573295	18.87627231		7.1	20.51682967	20.81369619	20.60588962	20.69494958		7.1	18.37021846	17.90519333	18.23071092	18.09120338
7.15	9.902499	9.365	9.7412493	9.5799996		7.15	14.3935	12.9405	12.347	13.5217		7.15	12.17399289	11.38843082	11.93832427	11.70265565		7.15	10.43471015	10.20343042	10.36532623	10.29594231		7.15	13.38463624	14.047408	13.58346777	13.7822993		7.15	18.69075539	18.94422614	18.76679662	18.84283784		7.15	20.64504444	21.12979492	20.79046959	20.93589473		7.15	18.68779659	18.03291497	18.4913321	18.29486762
7.2	9.952001	9.345	9.7699007	9.5878004		7.2	14.6535	13.1135	12.4815	13.7295		7.2	12.44817525	11.67839347	12.21724072	11.98630618		7.2	10.68029076	10.58117087	10.65055479	10.62081883		7.2	13.50496088	14.07107842	13.67479614	13.8446314		7.2	18.69864553	18.91019991	18.76211185	18.82557816		7.2	20.72739778	21.37290986	20.9210514	21.11470503		7.2	19.07983792	18.27948185	18.8397311	18.59962428
7.25	9.9715	9.4675	9.8203	9.6691		7.25	14.7025	13.3125	12.538	13.8685		7.25	12.55469214	11.97378058	12.38041867	12.20614521		7.25	10.91403616	10.89924214	10.90959795	10.90515975		7.25	13.66128428	14.18104725	13.81721317	13.97314206		7.25	18.71935715	18.7829714	18.73844143	18.7575257		7.25	20.91133667	21.54402727	21.10114385	21.29095103		7.25	19.34415761	18.83573672	19.19163134	19.03910507
7.3	9.998999	9.5475	9.8635493	9.7280996		7.3	14.68	13.5445	12.622	13.9987		7.3	12.6621953	12.24894922	12.53822147	12.41424765		7.3	11.14827469	10.98652682	11.09975033	11.05122596		7.3	13.80725187	14.35660286	13.97205717	14.13686246		7.3	18.60988146	18.58374537	18.60204063	18.5941998		7.3	21.0666738	21.61060033	21.22985176	21.39302972		7.3	19.51626129	19.25884547	19.43903654	19.3618118
7.35	10.1095	9.548498	9.9411994	9.7728988		7.35	14.621	13.7255	12.7335	14.0837		7.35	12.91024158	12.43042244	12.76629583	12.62235009		7.35	11.26514739	10.94658298	11.16957806	11.07400874		7.35	13.93152157	14.40690251	14.07413585	14.21675013		7.35	18.49103622	18.50583024	18.49547443	18.49991263		7.35	21.23779121	21.75706105	21.39357216	21.54935311		7.35	19.76578697	19.51823383	19.69152102	19.61725508
7.4	10.2055	9.650998	10.0391494	9.8727988		7.4	14.5695	13.907	12.8205	14.172		7.4	13.16864366	12.51573458	12.97277093	12.77689821		7.4	11.13200127	10.85387384	11.04856304	10.96512481		7.4	14.05628441	14.40936818	14.16220954	14.26813467		7.4	18.37169786	18.45553059	18.39684768	18.4219975		7.4	21.34480124	21.91387758	21.51552414	21.68624704		7.4	20.02813412	19.64250353	19.91244494	19.79675577
7.45	10.196	9.820001	10.0832003	9.9704006		7.45	14.5085	13.9985	12.9255	14.2025		7.45	13.56068499	12.6577571	13.28980662	13.01892825		7.45	11.12559053	10.883955	11.05309987	10.98060921		7.45	14.13222701	14.46361289	14.23164277	14.33105854		7.45	18.25827709	18.42002496	18.30680145	18.35532582		7.45	21.64659909	22.0529413	21.76850175	21.89040442		7.45	20.32697318	19.67110529	20.13021281	19.93345244
7.5	10.212	9.942999	10.1312997	10.0505994		7.5	14.434	13.898	13.0465	14.1124		7.5	13.86840045	12.93292573	13.58775803	13.30711562		7.5	11.41456691	11.03090885	11.29946949	11.18437208		7.5	14.29594741	14.59873154	14.38678265	14.47761789		7.5	18.22523713	18.39339574	18.27568472	18.3261323		7.5	21.83398992	22.24329093	21.95678022	22.07957052		7.5	20.57945766	19.80227887	20.34630402	20.11315038
7.55	10.3015	10.037	10.22215	10.1428		7.55	14.3625	13.795	13.18	14.022		7.55	14.00450537	13.0917148	13.73066819	13.45683102		7.55	11.70551582	11.13841201	11.53538468	11.36525354		7.55	14.44635321	14.77971162	14.54636073	14.64636826		7.55	18.2992072	18.46687267	18.34950684	18.39980648		7.55	21.90943938	22.32169919	22.03311732	22.15679527		7.55	20.93550022	20.00397057	20.65604133	20.37658243
7.6	10.3935	10.1245	10.3128	10.2321		7.6	14.3155	13.8585	13.2805	14.0413		7.6	14.22937436	13.22584718	13.9283162	13.62725805		7.6	11.77800649	11.14827469	11.58908695	11.40016741		7.6	14.62437449	14.97154065	14.72852434	14.83267419		7.6	18.44024345	18.5783209	18.48166668	18.52308992		7.6	21.88724836	22.40898387	22.04376901	22.20028966		7.6	21.19587484	20.21700435	20.90221369	20.60855255
7.65	10.504	10.192	10.4104	10.3168		7.65	14.362	13.98	13.2565	14.1328		7.65	14.51144686	13.59569749	14.23672205	13.96199724		7.65	11.80266317	11.1586305	11.60945337	11.41624357		7.65	14.77428715	15.17027355	14.89308307	15.01187899		7.65	18.55218481	18.66708497	18.58665486	18.62112491		7.65	21.8907003	22.50662435	22.07547751	22.26025473		7.65	21.40841549	20.3185899	21.08146781	20.75452014
7.7	10.566	10.295	10.4847	10.4034		7.7	14.5445	14.0815	13.1945	14.2667		7.7	14.75801374	14.07354409	14.55267284	14.34733195		7.7	11.97230118	11.30459809	11.77199025	11.57167932		7.7	14.89214612	15.28221491	15.00916676	15.12618739		7.7	18.59360804	18.81403883	18.65973728	18.72586652		7.7	21.84533199	22.59686783	22.07079274	22.29625349		7.7	21.6175042	20.50746013	21.28449098	20.95147776
7.75	10.68	10.4465	10.60995	10.5399		7.75	14.746	14.163	13.2565	14.3962		7.75	14.85959929	14.34821959	14.70618538	14.55277147		7.75	12.26966083	11.6394359	12.08059335	11.89152587		7.75	14.99816987	15.42029236	15.12480662	15.25144337		7.75	18.57191016	18.94323987	18.68330907	18.79470799		7.75	21.71267901	22.64124986	21.99125027	22.26982152		7.75	21.80637443	20.68745395	21.47069828	21.13502214
7.8	10.7395	10.5825	10.6924	10.6453		7.8	14.812	14.1815	13.448	14.4337		7.8	14.96266424	14.57654052	14.84682712	14.73099001		7.8	12.41217649	12.01421755	12.29278881	12.17340113		7.8	15.07657814	15.48933109	15.20040402	15.32422991		7.8	18.59212864	19.10252207	18.74524667	18.8983647		7.8	21.61060033	22.58404635	21.90263413	22.19466794		7.8	22.08302246	20.89555639	21.72678264	21.37054282
7.85	10.8845	10.6935	10.8272	10.7699		7.85	14.7595	14.207	13.5495	14.428		7.85	15.24276421	14.87784524	15.13328852	15.02381283		7.85	12.57145869	12.30122139	12.4903875	12.40931631		7.85	15.20331351	15.62444974	15.32965438	15.45599525		7.85	18.6207304	19.23665445	18.80550762	18.99028483		7.85	21.60517586	22.55248579	21.88936884	22.17356182		7.85	22.21567544	21.02377116	21.85810416	21.50053287
7.9	10.983	10.8045	10.92945	10.8759		7.9	14.7235	14.3185	13.574	14.4805		7.9	15.51448091	15.04699011	15.37423367	15.23398643		7.9	12.75342504	12.30516646	12.61894747	12.4844699		7.9	15.31772054	15.80986803	15.46536479	15.61300903		7.9	18.696673	19.32837733	18.8861843	19.0756956		7.9	21.69837813	22.4444895	21.92221154	22.14604495		7.9	22.42131221	21.21313452	22.05885891	21.6964056
7.95	11.0435	10.8225	10.9772	10.9109		7.95	14.765	14.3655	13.584	14.5253		7.95	15.73096663	15.18802637	15.56808455	15.40520247		7.95	12.88706429	12.23168954	12.69045186	12.49383944		7.95	15.55491788	15.97013649	15.67948346	15.80404905		7.95	18.84806506	19.35944476	19.00147897	19.15489288		7.95	21.68900859	22.43068175	21.91151054	22.13401249		7.95	22.5598828	21.41679876	22.21695759	21.87403238
8	11.1485	10.8315	11.0534	10.9583		8	14.8345	14.3925	13.534	14.5693		8	15.95386308	15.31870681	15.7633162	15.57276932		8	13.10946761	12.3465897	12.88060424	12.65174086		8	15.73589796	16.14963718	15.86001973	15.98414149		8	19.03989409	19.37423877	19.14019749	19.2405009		8	21.56375262	22.34290395	21.79749802	22.03124342		8	22.70585039	21.52972639	22.35301319	22.00017599
8.05	11.205	10.949	11.1282	11.0514		8.05	14.8975	14.452	13.534	14.6302		8.05	16.11709035	15.41141596	15.90538803	15.69368571		8.05	13.28847516	12.48959849	13.04881216	12.80914916		8.05	15.92427506	16.26355108	16.02605786	16.12784067		8.05	19.19917629	19.47976939	19.28335422	19.36753215		8.05	21.37389613	22.18904622	21.61844115	21.86298618		8.05	22.82370935	21.65448923	22.47294331	22.12217728
8.1	11.2625	11.0605	11.2019	11.1413		8.1	14.955	14.502	13.547	14.6832		8.1	16.17281447	15.51201524	15.9745747	15.77633493		8.1	13.35850015	12.59414284	13.12919296	12.89988577		8.1	15.98838244	16.42677835	16.11990121	16.25141998		8.1	19.30618631	19.67209156	19.41595789	19.52572946		8.1	21.18995724	22.15748566	21.48021576	21.77047429		8.1	22.9617868	21.76544432	22.60288406	22.24398131
8.15	11.362	11.069	11.2741	11.1862		8.15	15.0615	14.5885	13.589	14.7777		8.15	16.22212784	15.64417509	16.04874201	15.87535619		8.15	13.39449892	12.74947997	13.20099323	13.00748755		8.15	16.04657223	16.56534893	16.20220524	16.35783825		8.15	19.4141826	19.82940122	19.53874819	19.66331377		8.15	21.01933296	22.18608741	21.3693593	21.71938563		8.15	23.2335035	21.93804114	22.84486479	22.45622608
8.2	11.4575	11.1015	11.3507	11.2439		8.2	15.1635	14.7125	13.6235	14.8929		8.2	16.30053611	15.84833246	16.16487501	16.02921392		8.2	13.46600331	13.0216898	13.33270926	13.19941521		8.2	16.10870708	16.63192199	16.26567155	16.42263602		8.2	19.53845231	20.03701053	19.68801978	19.83758724		8.2	20.92958262	22.324658	21.34810523	21.76662784		8.2	23.56784818	22.30443951	23.18882558	22.80980298
8.25	11.583	11.181	11.4624	11.3418		8.25	15.1315	14.882	13.642	14.9818		8.25	16.32765846	15.97210903	16.22099363	16.1143288		8.25	13.72144659	13.39548519	13.62365817	13.52586975		8.25	16.21621024	16.67137269	16.35275897	16.48930771		8.25	19.58825882	20.1563489	19.75868584	19.92911287		8.25	20.85413315	22.37495764	21.3103805	21.76662784		8.25	23.84350995	22.54854072	23.45501918	23.06652841
8.3	11.6985	11.3075	11.5812	11.4639		8.3	15.1145	15.012	13.647	15.053		8.3	16.25418153	15.97556097	16.17059536	16.08700919		8.3	14.15639056	13.73870628	14.03108528	13.90577999		8.3	16.30546744	16.65164734	16.40932141	16.51317538		8.3	19.53598664	20.44779094	19.80952793	20.08306922		8.3	20.80679231	22.30838458	21.25726999	21.70774768		8.3	23.99736768	22.70634352	23.61006043	23.22275318
8.35	11.747	11.3895	11.63975	11.5325		8.35	15.28	15.024	13.723	15.1264		8.35	16.16837626	15.95287681	16.10372643	16.03907659		8.35	14.63818224	14.06565395	14.46642375	14.29466526		8.35	16.47658486	16.71575472	16.54833582	16.62008678		8.35	19.61488804	20.64800325	19.9248226	20.23475716		8.35	20.80975112	22.18115608	21.2211726	21.63259409		8.35	24.09796696	22.85033857	23.72367845	23.34938993
8.4	11.782	11.4785	11.69095	11.5999		8.4	15.405	15.0295	13.8595	15.1797		8.4	16.07616025	15.9015909	16.02378945	15.97141864		8.4	15.05044205	14.38175269	14.84983524	14.64922843		8.4	16.62600438	16.78183465	16.67275346	16.71950254		8.4	19.81263467	20.88667998	20.13484827	20.45706186		8.4	20.81468245	22.1348015	21.21071817	21.60675388		8.4	24.19659371	23.03033239	23.84671532	23.49683692
8.45	11.977	11.5755	11.85655	11.7361		8.45	15.522	15.129	13.985	15.2862		8.45	16.0155048	15.83846978	15.96239429	15.90928379		8.45	15.27383164	14.55632203	15.05857876	14.84332588		8.45	16.73350754	16.84347637	16.76649819	16.79948883		8.45	20.07843377	21.08787855	20.3812672	20.68410064		8.45	20.83391467	22.02877775	21.19237359	21.55083252		8.45	24.34699951	23.1970116	24.00200313	23.65700676
8.5	12.0985	11.644	11.96215	11.8258		8.5	15.6135	15.276	14.064	15.411		8.5	15.99627258	15.77633493	15.93029129	15.86430999		8.5	15.41684043	14.73927465	15.21357069	15.01030096		8.5	16.84051756	16.95196579	16.87395203	16.9073865		8.5	20.25004431	21.22250407	20.54178224	20.83352016		8.5	20.74169866	21.85223586	21.07485982	21.40802098		8.5	24.55855388	23.3138843	24.18515301	23.81175213
8.55	12.178	11.679	12.0283	11.8786		8.55	15.7105	15.413	14.121	15.532		8.55	16.1003238	15.80986803	16.01318707	15.92605034		8.55	15.55984921	14.96069171	15.38010196	15.20035471		8.55	16.90807689	17.01804571	16.94106753	16.97405818		8.55	20.45025661	21.28809085	20.70160688	20.95295716		8.55	20.70175483	21.74571897	21.01494407	21.32813331		8.55	24.86331054	23.37947109	24.41815871	23.97300687
8.6	12.1725	11.6745	12.0231	11.8737		8.6	15.815	15.4725	14.207	15.6095		8.6	16.22804545	15.83107278	16.10895364	15.98986184		8.6	15.76597912	15.20923112	15.59895472	15.43193032		8.6	16.97810188	17.1990258	17.04437905	17.11065623		8.6	20.57600572	21.30682994	20.79525298	21.01450025		8.6	20.68893335	21.7328975	21.00212259	21.31531184		8.6	25.24203726	23.53184942	24.72898091	24.21592455
8.65	12.184	11.713	12.0427	11.9014		8.65	16.026	15.568	14.2835	15.7512		8.65	16.32913786	15.88383809	16.19554793	16.061958		8.65	16.04164089	15.62444974	15.91648354	15.7913262		8.65	17.00719677	17.29370748	17.09314998	17.1791032		8.65	20.7130969	21.4158125	20.92391158	21.13472626		8.65	20.68449514	21.8177165	21.02446155	21.36442796		8.65	25.48761787	23.75178707	24.96686863	24.44611939
8.7	12.257	11.788	12.1163	11.9756		8.7	16.242	15.669	14.571	15.8982		8.7	16.40458733	15.95928755	16.27099739	16.13740746		8.7	16.30004297	15.91194671	16.18361409	16.06718522		8.7	17.00522424	17.43375746	17.1337842	17.26234417		8.7	20.85068122	21.64758536	21.08975246	21.3288237		8.7	20.76241028	21.91634325	21.10859017	21.45477006		8.7	25.7657453	24.18081343	25.29026574	24.81478618
8.75	12.304	11.843	12.1657	12.0274		8.75	16.4125	15.7195	14.745	15.9967		8.75	16.42579208	16.13730884	16.33924711	16.25270213		8.75	16.54660985	16.08602293	16.40843377	16.27025769		8.75	17.05404448	17.46926309	17.17861006	17.30317565		8.75	21.00996342	21.89415223	21.27522006	21.54047671		8.75	20.88470745	21.99425838	21.21757273	21.55043801		8.75	25.90234335	24.52452766	25.48899864	25.07565393
8.8	12.297	11.9655	12.19755	12.0981		8.8	16.535	15.7655	14.751	16.0733		8.8	16.39423152	16.30645371	16.36789818	16.34156483		8.8	17.0032517	16.38387571	16.8174389	16.63162611		8.8	17.09596085	17.55161643	17.23265752	17.3693542		8.8	21.17171129	22.09041947	21.44732374	21.72293619		8.8	21.07604334	22.00954553	21.356094	21.63614465		8.8	25.89938455	24.77454647	25.56193312	25.2244817
8.85	12.29	12.0275	12.21125	12.1325		8.85	16.6705	15.929	14.779	16.2256		8.85	16.47905052	16.3705611	16.4465037	16.41395687		8.85	17.38838916	16.77936898	17.2056831	17.02297705		8.85	17.22072368	17.65024318	17.34957953	17.47843538		8.85	21.35860898	22.2852073	21.63658847	21.91456797		8.85	21.22201093	22.1259251	21.49318518	21.76435943		8.85	25.89642575	24.83520192	25.5780586	25.25969145
8.9	12.341	11.997	12.2378	12.1346		8.9	16.785	16.1045	14.9065	16.3767		8.9	16.55154119	16.34047994	16.48822281	16.42490444		8.9	17.5585203	17.13541155	17.43158768	17.30465505		8.9	17.34647279	17.72026817	17.4586114	17.57075002		8.9	21.46216707	22.39320359	21.74147802	22.02078898		8.9	21.39953908	22.27879656	21.66331632	21.92709357		8.9	25.86535832	24.88303589	25.57066159	25.27596486
8.95	12.3435	12.1025	12.2712	12.1989		8.95	16.8865	16.2665	15.0195	16.5145		8.95	16.5722528	16.42875088	16.52920223	16.48615165		8.95	17.69610462	17.3933205	17.60526938	17.51443415		8.95	17.44756521	17.78092362	17.54757273	17.64758026		8.95	21.58643677	22.43216115	21.84015409	22.0938714		8.95	21.52282252	22.46026978	21.8040567	22.08529087		8.95	25.83823597	24.99497725	25.58525835	25.33228074
9	12.2995	12.251	12.28495	12.2704		9	16.924	16.4485	15.161	16.6387		9	16.61515544	16.491872	16.57817041	16.54118538		9	17.81988119	17.69117328	17.78126882	17.74265644		9	17.4722219	17.89533065	17.59915452	17.72608715		9	21.76199239	22.45632471	21.97029208	22.17859178		9	21.70330947	22.63977046	21.98424777	22.26518607		9	25.77807365	24.92150032	25.52110165	25.26412965
9.05	12.2995	12.3615	12.3181	12.3367		9.05	17.015	16.505	15.2695	16.709		9.05	16.67975596	16.62896318	16.66451813	16.64928029		9.05	17.88744051	17.98458786	17.91658472	17.94572892		9.05	17.49835799	18.04524331	17.66242358	17.82648918		9.05	21.9390274	22.47950199	22.10116978	22.26331216		9.05	21.82314097	22.87795406	22.1395849	22.45602883		9.05	25.68339197	24.87070755	25.43958664	25.19578132
9.1	12.3905	12.472	12.41495	12.4394		9.1	17.2185	16.542	15.374	16.8126		9.1	16.70539892	16.65016794	16.68882962	16.67226033		9.1	18.08715968	18.21192252	18.12458853	18.16201739		9.1	17.61621695	18.17247182	17.78309341	17.94996987		9.1	22.00855926	22.61314124	22.18993386	22.37130845		9.1	21.96516349	23.06189295	22.29418233	22.62320117		9.1	25.62322965	24.88796723	25.40265092	25.1820722
9.15	12.4465	12.588	12.48895	12.5314		9.15	17.314	16.758	15.4635	16.9804		9.15	16.7680269	16.63241512	16.72734337	16.68665983		9.15	18.42594257	18.29526213	18.38673844	18.3475343		9.15	17.73259652	18.26961917	17.89370331	18.05481011		9.15	22.07266665	22.71669933	22.26587645	22.45908626		9.15	22.07365292	23.18123132	22.40592644	22.73819996		9.15	25.48465907	24.96193729	25.32784253	25.171026
9.2	12.5695	12.696	12.60745	12.6454		9.2	17.409	16.919	15.4715	17.115		9.2	16.83410682	16.73745261	16.80511056	16.77611429		9.2	18.68089272	18.3490137	18.58132901	18.48176531		9.2	17.81199105	18.39043694	17.98552482	18.15905858		9.2	22.14417104	22.80990161	22.34389021	22.54360938		9.2	22.17326594	23.38686809	22.53734658	22.90142723		9.2	25.3682795	25.00286739	25.25865587	25.14903224
9.25	12.64	12.793	12.6859	12.7318		9.25	17.6715	16.982	15.5165	17.2578		9.25	16.91300822	16.86911932	16.89984155	16.88667488		9.25	18.74993144	18.3810674	18.63927223	18.52861302		9.25	17.92245301	18.40769662	18.06802609	18.21359918		9.25	22.21025097	22.9997581	22.44710311	22.68395525		9.25	22.30838458	23.60581948	22.69761505	23.08684552		9.25	25.23611966	24.83618819	25.11614021	24.99616077
9.3	12.647	12.8955	12.72155	12.7961		9.3	17.9205	17.079	15.5855	17.4156		9.3	17.02149765	16.9608422	17.00330101	16.98510438		9.3	18.75732845	18.39339574	18.64814864	18.53896882		9.3	18.0319287	18.39339574	18.14036881	18.24880893		9.3	22.34980782	23.17777938	22.59819929	22.84659076		9.3	22.47259812	23.82723653	22.87898964	23.28538117		9.3	25.09656281	24.66901584	24.96829872	24.84003463
9.35	12.693	13.028	12.7935	12.894		9.35	18.0455	17.186	15.722	17.5298		9.35	17.13984975	17.05108567	17.11322053	17.0865913		9.35	18.66511244	18.464407	18.60490081	18.54468918		9.35	18.12759665	18.40868289	18.21192252	18.29624839		9.35	22.45632471	23.34643113	22.72335663	22.99038856		9.35	22.76058823	23.97369726	23.12452094	23.48845365		9.35	25.07387865	24.55953029	24.91957414	24.76526963
9.4	12.8345	13.1775	12.9374	13.0403		9.4	18.099	17.2935	15.788	17.6157		9.4	17.32280237	17.19409446	17.28419	17.24557762		9.4	18.58226597	18.5403496	18.56969106	18.55711615		9.4	18.17838943	18.46933834	18.2656741	18.35295877		9.4	22.64667434	23.38637496	22.86858452	23.09049471		9.4	23.06682429	24.23111307	23.41611093	23.76539756		9.4	25.0102644	24.52206199	24.86380368	24.71734295
9.45	12.9625	13.3005	13.0639	13.1653		9.45	18.169	17.449	15.9245	17.737		9.45	17.46186609	17.32871998	17.42192225	17.38197842		9.45	18.46539327	18.65919483	18.52353374	18.58167421		9.45	18.20107358	18.59804625	18.32016538	18.43925718		9.45	22.83110636	23.44949608	23.01662327	23.20214019		9.45	23.29415895	24.47521428	23.64847555	24.00279215		9.45	25.08522073	24.55017061	24.92470569	24.76419066
9.5	13.0765	13.3905	13.1707	13.2649		9.5	18.2175	17.5575	16.063	17.8215		9.5	17.57923192	17.46778369	17.54579745	17.51236298		9.5	18.35542444	18.67448198	18.4511417	18.54685896		9.5	18.22868907	18.64883902	18.35473406	18.48077904		9.5	23.03723627	23.52346614	23.18310523	23.32897419		9.5	23.53184942	24.73016443	23.89134392	24.25083842		9.5	25.01914081	24.60688099	24.89546286	24.77178492
9.55	13.2325	13.476	13.30555	13.3786		9.55	18.298	17.7035	16.1135	17.9413		9.55	17.69413208	17.65714705	17.68303657	17.67194107		9.55	18.38649187	18.56845822	18.44108177	18.49567168		9.55	18.27257797	18.76867053	18.42140574	18.5702335		9.55	23.21427128	23.60039501	23.3301084	23.44594552		9.55	23.73748619	25.00927813	24.11902377	24.50056135		9.55	24.99497725	24.66802958	24.89689295	24.79880865
9.6	13.31	13.716	13.4318	13.5536		9.6	18.3325	17.8465	16.2415	18.0409		9.6	17.78437556	17.90272766	17.81988119	17.85538682		9.6	18.46391387	18.43432584	18.45503746	18.44616105		9.6	18.37712233	18.8559552	18.52077219	18.66442205		9.6	23.31733624	23.74882827	23.44678384	23.57623145		9.6	23.88789198	25.25979008	24.29946141	24.71103084		9.6	24.95651282	24.79871002	24.90917198	24.86183114
9.65	13.369	13.844	13.5115	13.654		9.65	18.4005	17.908	16.39	18.105		9.65	17.93034315	18.1078713	17.9836016	18.03686004		9.65	18.49251563	18.43876405	18.47639015	18.46026468		9.65	18.44369538	18.96444462	18.59992016	18.75614493		9.65	23.35432127	23.80751118	23.49027824	23.62623522		9.65	24.01709303	25.45161911	24.44745085	24.87780867		9.65	24.95355402	24.83076371	24.91671693	24.87987984
9.7	13.53	13.8545	13.62735	13.7247		9.7	18.471	17.9785	16.593	18.1755		9.7	18.07828328	18.28638572	18.14071401	18.20314474		9.7	18.65179783	18.53147319	18.61570044	18.57960305		9.7	18.54380154	18.99995025	18.68064615	18.81749077		9.7	23.3987033	23.87507051	23.54161346	23.68452363		9.7	24.12114425	25.50537068	24.53641218	24.95168011		9.7	24.96538923	24.75087605	24.90103527	24.83668132
9.75	13.6955	13.967	13.77695	13.8584		9.75	18.5635	18.156	16.722	18.319		9.75	18.20452552	18.48018728	18.28722404	18.36992257		9.75	18.88406382	18.73365803	18.83894208	18.79382035		9.75	18.54232213	19.10054954	18.70979036	18.87725858		9.75	23.38440243	23.90663107	23.54107102	23.69773961		9.75	24.30409687	25.57440941	24.68519063	25.06628439		9.75	24.87909082	24.56348522	24.78440914	24.68972746
9.8	13.88	14.2005	13.97615	14.0723		9.8	18.6375	18.3755	16.8195	18.4803		9.8	18.33964416	18.58522477	18.41331834	18.48699253		9.8	19.03101768	18.91611752	18.99654763	18.96207758		9.8	18.49547443	19.19572435	18.70554941	18.91562438		9.8	23.38933376	23.95199937	23.55813345	23.72693313		9.8	24.52058259	25.57786135	24.83776621	25.15494984		9.8	24.7735602	24.35193084	24.64707139	24.52058259
9.85	14.076	14.494	14.2014	14.3268		9.85	18.6875	18.494	16.8825	18.5714		9.85	18.40424468	18.63157934	18.47244508	18.54064548		9.85	19.16613633	18.99156698	19.11376552	19.06139472		9.85	18.49892636	19.21988791	18.71521483	18.93150329		9.85	23.4366746	23.92339761	23.58269151	23.72870841		9.85	24.68331672	25.70311732	24.9892569	25.29519708		9.85	24.60934666	24.29669986	24.51555262	24.42175858
9.9	14.1305	14.6335	14.2814	14.4323		9.9	18.846	18.447	16.954	18.6066		9.9	18.44714732	18.6646193	18.51238892	18.57763051		9.9	19.3643761	19.14246591	19.29780304	19.23122998		9.9	18.50928217	19.25835234	18.73400322	18.95872427		9.9	23.585601	23.8706323	23.67111039	23.75661978		9.9	24.78440914	25.797799	25.0884261	25.39244306		9.9	24.53586973	24.25724916	24.45228356	24.36869739
9.95	14.132	14.6695	14.29325	14.4545		9.95	18.9915	18.487	17.0395	18.6888		9.95	18.52802126	18.69913867	18.57935648	18.6306917		9.95	19.51034369	19.31752839	19.4524991	19.39465451		9.95	18.4994195	19.22827118	18.718075	18.93673051		9.95	23.71874711	23.82723653	23.75129394	23.78384076		9.95	24.87613202	25.88754934	25.17955722	25.48298241		9.95	24.61674367	24.43329791	24.56170994	24.50667621
10	14.2275	14.827	14.40735	14.5872		10	19.11	18.582	17.1615	18.7932		10	18.63256561	18.7755744	18.67546825	18.71837088		10	19.61735371	19.4127032	19.55595856	19.49456341		10	18.36972532	19.19868316	18.61841267	18.86710002		10	23.75622527	23.77792316	23.76273464	23.769244		10	24.83964012	26.03992767	25.19972639	25.55981265		10	24.7735602	24.58666251	24.71749089	24.66142158
