# Supplementary material for: Insertion Torque Characteristics of the KS 3 Implant in Weak Bone, Standardized Extraction-Socket-like, and Maxillary Sinus Simulation Models: An In Vitro Comparative Study
Source: Bioengineering (Basel). 2026 Jun 19;13(6):705. doi: 10.3390/bioengineering13060705 (PMC13295728; doi:10.3390/bioengineering13060705)
Supplement: Supplementary file 1 [file bioengineering-13-00705-s001.zip › Standardized extraction-socket-like Case 1 Raw.csv]

Case1
TSIII						KS 3
Depth	1	2	3	4		Depth	1	2	3	4
0.03	-0.015	6.35E-02	0.197	0.058799988		0.03	0.1782229	0.336341388	0.426539563	0.310564271
0.06	-1.85E-02	5.50E-02	0.214	0.057399992		0.06	0.182026438	0.31515025	0.421105938	0.303033266
0.11	-8.50E-03	3.00E-02	0.2215	0.052900005		0.11	0.201044125	0.305913088	0.418389125	0.305364291
0.15	0.031	2.55E-02	0.2645	0.075500012		0.15	0.225495438	0.301566296	0.41947585	0.312357403
0.2	4.60E-02	3.55E-02	0.2795	0.088500012		0.2	0.231472425	0.294502584	0.416759038	0.311102235
0.25	4.05E-02	6.75E-02	0.295	0.102199996		0.25	0.23690605	0.274398063	0.39339445	0.298550526
0.3	0.0465	8.00E-02	0.3149999	0.113599984		0.3	0.24125295	0.274398063	0.372746675	0.293171237
0.35	7.95E-02	8.25E-02	0.3455	0.133900008		0.35	0.238536138	0.2955892	0.366769688	0.297295358
0.4	0.1004999	0.118	0.3565	0.15869996		0.4	0.243969763	0.312433438	0.350468813	0.299267764
0.46	8.45E-02	0.1545	0.3534999	0.166299964		0.46	2.50E-01	0.335798025	0.342861846	0.306619459
0.51	9.50E-02	0.1855	0.3534999	0.182899964		0.51	0.241796204	0.323300688	0.342318375	0.299447038
0.55	0.1125	0.197	0.379	0.1996		0.55	0.242883038	0.324930775	0.329277675	0.296040191
0.61	0.154	0.2395	0.41	0.2394		0.61	0.245056488	0.322213963	0.341775013	0.299985003
0.65	0.185	0.2765	0.4444999	0.27349998		0.65	0.247229938	0.325474138	0.334167938	0.299267764
0.7	0.24	0.32	0.49	0.322		0.7	0.247229938	0.31515025	0.3434051	0.298909145
0.75	0.3285	0.3615001	0.6145	0.39890004		0.75	0.235275963	0.2999361	0.377636938	0.30124017
0.81	0.4089999	0.425	0.729	0.47939996		0.81	0.23690605	0.295045838	0.38470065	0.302495337
0.85	0.4765	0.5605	0.7935	0.5735		0.85	0.241796313	0.300479463	0.409695325	0.314150463
0.9	0.556	0.6975	0.9119999	0.68379998		0.9	0.262444088	0.323300688	0.444470416	0.339971013
0.96	0.69	0.8685	1.0245	0.8283		0.96	0.27602815	0.344491825	0.473268629	0.360950239
1.01	0.8285001	1.119	1.182	1.01540004		1.01	0.318410316	0.389047659	0.521084638	0.405419062
1.05	1.0065	1.283	1.294	1.1746		1.05	0.383613925	0.484135988	0.560206738	0.471225695
1.1	1.229	1.4165	1.486	1.3554		1.1	0.47598555	0.579224425	0.635734125	0.558011553
1.16	1.4295	1.514	1.606	1.4986		1.16	0.599872091	0.639537663	0.696590725	0.638880158
1.21	1.744	1.7545	1.8045	1.7603		1.21	0.753100425	0.724845684	0.804719863	0.75327977
1.25	2.0535	2.013	2.024	2.0314		1.25	0.906328759	0.819390541	0.9085021	0.869293062
1.31	2.308	2.3485	2.3995	2.3425		1.31	1.01337128	0.903068475	0.999243746	0.962175555
1.35	2.4665	2.5975	2.7125	2.5681		1.35	1.109546225	0.963925075	1.159535575	1.066892269
1.4	2.6775	2.854	3.116	2.8358		1.4	1.210068288	1.106829413	1.307873538	1.196174508
1.45	2.958	3.25	3.1935	3.1219		1.45	1.268208075	1.2997231	1.456754863	1.328146392
1.5	3.409	3.461	3.108	3.3696		1.5	1.3866611	1.492616788	1.604549463	1.479663026
1.55	3.778	3.408	3.2315	3.5207		1.55	1.516524738	1.750713975	1.687140563	1.634945161
1.6	3.9245	3.6125	3.4245	3.6997		1.6	1.6865972	1.93654395	1.752887425	1.77408943
1.65	4.0035	3.84	3.819999	3.9013998		1.65	1.851236038	2.126177463	1.940347488	1.952861126
1.7	4.001	4.072001	4.285	4.0862004		1.7	2.053366888	2.265278263	2.100096063	2.1181846
1.75	4.0915	4.3665	4.3815	4.2595		1.75	2.2690818	2.4212233	2.218005725	2.279742572
1.8	4.3505	4.729	4.5395	4.5397		1.8	2.528265713	2.620637338	2.3516729	2.475190064
1.85	4.687	5.021	4.422	4.7676		1.85	2.660846163	2.845589413	2.46251885	2.62975496
1.9	4.704	5.3735	4.2675	4.8845		1.9	2.835808888	3.05804415	2.836895613	2.881147055
1.95	4.508	5.647	4.766	5.0152		1.95	2.95806545	3.277019238	3.331355488	3.156925258
2	4.619	5.852501	5.130001	5.2146006		2	3.224313075	3.406882875	3.613903988	3.380882979
2.05	5.072	6.129001	5.4815	5.5767004		2.05	3.505231488	3.621511063	3.836682613	3.617930304
2.1	5.343	6.269001	5.903	5.8254004		2.1	3.659003075	3.775826013	3.9643728	3.761736623
2.15	5.4745	6.4995	6.147499	6.0190998		2.15	3.751918063	4.016534513	4.087716088	3.912535659
2.2	5.563	6.644	6.241	6.131		2.2	3.911123275	4.360484063	4.258331913	4.134879953
2.25	5.699	6.7915	6.314	6.259		2.25	4.261048725	4.807128038	4.513168925	4.481844077
2.31	5.7495	6.964001	6.2515	6.3357004		2.31	4.639772388	5.246164938	4.825060087	4.854629146
2.35	5.993999	6.934	6.1525	6.4016996		2.35	5.002196262	5.503718763	5.043491812	5.131304256
2.4	6.2415	6.805501	6.070999	6.4330002		2.4	5.215193275	5.708021976	5.199979125	5.320654144
2.45	6.186501	6.987501	5.9735	6.4643008		2.45	5.393416175	5.903633563	5.4031967	5.511081324
2.5	5.883501	7.441999	6.0855	6.5473		2.5	5.6379293	6.097070613	5.68791865	5.749563126
2.55	5.5165	7.742001	6.423	6.5880004		2.55	6.022086588	6.408417325	5.967206975	6.071244593
2.6	5.3705	7.647001	6.7445	6.5559004		2.6	6.328543038	6.762146313	6.1812918	6.35975378
2.65	5.411	7.202	7.0065	6.4465		2.65	6.745303162	7.019700138	6.4421058	6.668346003
2.7	5.912	6.843	6.917	6.4854		2.7	7.227807975	7.275080513	6.711070238	7.000606379
2.75	6.4705	6.873	6.639999	6.6653998		2.75	7.704337974	7.515246738	6.994161013	7.330536089
2.8	6.502	7.190499	6.5145	6.7798996		2.8	8.180321351	7.707598149	7.191401601	7.616175963
2.85	6.5085	7.35	6.4415	6.8317		2.85	8.424835563	7.9852553	7.332676938	7.835113374
2.9	6.852501	7.392	6.4515	6.9881004		2.9	8.735094463	8.206404924	7.588600675	8.094933021
2.95	6.8975	7.396	6.5375	7.0249		2.95	8.85246185	8.62207615	8.179779075	8.465924635
3	6.549501	7.445	6.536001	6.9050006		3	9.010036975	8.91331845	8.912231725	8.85574376
3.05	6.471499	7.566	6.5505	6.9250996		3.05	9.077412838	9.171415638	9.2849784	9.086156269
3.1	6.453	7.531	6.663	6.9262		3.1	9.148594413	9.224665163	9.522971175	9.205756148
3.15	6.302499	7.2935	6.816999	6.8017994		3.15	9.316493425	9.255635738	9.635446126	9.308499845
3.2	6.132	7.006001	6.83	6.6212004		3.2	9.612082625	9.486022525	9.927776238	9.578540858
3.25	6.146	6.816999	6.695	6.5241996		3.25	10.06579031	9.697934987	10.0804611	9.848581512
3.3	6.275001	6.745	6.414	6.4908004		3.3	10.50265376	9.876699076	10.25325038	10.10875906
3.35	6.2895	6.876999	6.24	6.5145996		3.35	10.70478353	9.927775151	10.42766974	10.24987538
3.4	6.0745	7.2385	6.222	6.5696		3.4	10.78737463	10.09513189	10.70206889	10.42290988
3.45	5.8115	7.4705	6.2115	6.5551		3.45	10.9281066	10.54286259	10.94440748	10.6970743
3.5	5.537	7.349999	6.1365	6.3820996		3.5	11.1193702	10.90582874	11.18185689	10.95832842
3.55	5.3955	7.1245	6.030001	6.2140002		3.55	11.28563913	11.24162676	11.50461421	11.23052043
3.6	5.419	7.1215	6.1435	6.2449		3.6	11.53015225	11.51385138	11.84421578	11.5131124
3.65	5.554	7.361001	6.451001	6.4562006		3.65	11.66218934	11.82248128	12.17403681	11.76737345
3.7	5.6175	7.477501	6.7235	6.5827004		3.7	11.81976446	12.10774659	12.54624013	12.03633789
3.75	5.643	7.323999	6.844	6.5555996		3.75	12.00016081	12.21207219	12.94615493	12.26226802
3.8	5.687999	7.184	6.7605	6.5008996		3.8	12.30824735	12.31531106	13.20099194	12.48210162
3.85	5.688499	7.209	6.5325	6.4654996		3.85	12.83693906	12.5277658	13.3667175	12.78136938
3.9	5.689	7.4615	6.46	6.5522		3.9	13.41996703	12.7885798	13.45093869	13.08763022
3.95	5.777999	7.73	6.497	6.7025996		3.95	13.71609959	13.08634245	13.64002884	13.34601539
4	5.913	7.939	6.401	6.821		4	13.99538791	13.30097064	13.98669411	13.62340738
4.05	5.895	8.004	6.449499	6.8494998		4.05	14.21762318	13.49060415	14.36922131	13.88555805
4.1	5.809	7.981001	6.6305	6.8421004		4.1	14.49636814	13.71120933	14.69632554	14.15828799
4.15	5.9485	7.838499	6.792	6.8731996		4.15	14.7664193	13.90029948	14.89030595	14.37381816
4.2	6.188	7.761	7.027	6.985		4.2	14.93323159	14.1143843	14.97833068	14.52856237
4.25	6.347501	7.6765	7.133	7.0362004		4.25	15.127212	14.33661956	15.10330405	14.70715475
4.3	6.4955	7.601	7.194	7.0774		4.3	15.35705434	14.5708088	15.3184756	14.93129178
4.35	6.6085	7.6485	7.1305	7.1289		4.35	15.6140648	14.76913611	15.58689668	15.1701322
4.4	6.677499	7.695001	7.0565	7.1603		4.4	15.85586111	14.94735901	15.85205758	15.39624164
4.45	6.5865	7.804999	7.065	7.1695996		4.45	15.98572475	15.13536244	15.9487761	15.53305488
4.5	6.6345	8.001	7.016	7.2574		4.5	16.08842026	15.23425441	16.06885921	15.63920618
4.55	6.8265	8.159499	6.844501	7.3632998		4.55	16.22154408	15.3662915	16.11450166	15.74177129
4.6	6.884501	8.237	6.913999	7.4314002		4.6	16.36336169	15.51028256	16.35955815	15.91695679
4.65	6.853499	8.151999	7.024	7.4069992		4.65	16.48453153	15.6314524	16.62743586	16.08532853
4.7	6.7305	8.075	7.056	7.3334		4.7	16.47855454	15.78087709	16.9355224	16.23433483
4.75	6.745999	8.0715	7.2335	7.3736996		4.75	16.56277573	15.89770003	17.1093984	16.35805847
4.8	6.8265	8.069	7.401499	7.4384998		4.8	16.65188718	16.04223445	17.25990981	16.48483037
4.85	6.761001	8.067499	7.6265	7.4567		4.85	16.86434191	16.16286093	17.33924074	16.62092638
4.9	6.738	8.1335	7.7915	7.5069		4.9	16.9616038	16.38183601	17.40716105	16.74769828
4.95	6.763	8.2835	8.003999	7.6193998		4.95	17.03767455	16.49376869	17.5223539	16.84775306
5	6.988	8.606999	8.090501	7.8560998		5	17.11537539	16.67851194	17.7310051	17.0032145
