# Supplementary material for: Insertion Torque Characteristics of the KS 3 Implant in Weak Bone, Standardized Extraction-Socket-like, and Maxillary Sinus Simulation Models: An In Vitro Comparative Study
Source: Bioengineering (Basel). 2026 Jun 19;13(6):705. doi: 10.3390/bioengineering13060705 (PMC13295728; doi:10.3390/bioengineering13060705)
Supplement: Supplementary file 1 [file bioengineering-13-00705-s001.zip › Standardized extraction-socket-like Case 2 Raw.csv]

Case2
TSIII						KS 3
Depth	1	2	3	4		Depth	1	2	3	4
0.03	0.318	0.486	0.3665	0.3878		0.03	0.27217185	0.337775025	0.311533755	0.29841312
0.06	0.3215	0.485	0.3725	0.39095		0.06	0.268376625	0.341028075	0.311967495	0.297437205
0.11	0.323	0.4595	0.3935	0.39215		0.11	0.264039225	0.37193205	0.32877492	0.307196355
0.15	0.312	0.424	0.399	0.3804		0.15	0.2624127	0.38711295	0.33723285	0.3122928
0.2	0.311	0.386	0.415	0.3751		0.2	0.272714025	0.401751675	0.350136615	0.324329085
0.25	0.312	0.372	0.437	0.38		0.25	0.2840997	0.416932575	0.363799425	0.33723285
0.3	0.3235	0.371	0.458	0.39155		0.3	0.2754249	0.436450875	0.372040485	0.33983529
0.35	0.318	0.3605	0.472	0.39235		0.35	0.286810575	0.438619575	0.377895975	0.347534175
0.4	0.32	0.357	0.4835	0.3965		0.4	0.2927745	0.429944667	0.3750766	0.347642567
0.46	0.3425	0.3745	0.5085	0.4185		0.46	0.288979275	0.4228965	0.36932961	0.342546165
0.51	0.3789999	0.4125	0.5375	0.45244997		0.51	0.2971119	0.433197825	0.378763455	0.35154627
0.55	0.414	0.444	0.56	0.4814		0.55	0.292232325	0.44133045	0.3816912	0.351871575
0.61	0.473	0.4655	0.5719999	0.51034996		0.61	0.2840997	0.43916175	0.37713693	0.34612452
0.65	0.5385001	0.5029999	0.597	0.55125		0.65	0.30470235	0.44133045	0.38667921	0.35935359
0.7	0.662	0.5565	0.6424999	0.62254996		0.7	0.300907125	0.445125675	0.387438255	0.358594545
0.75	0.7775	0.604	0.6980001	0.69365004		0.75	0.309581925	0.457053525	0.398064885	0.368570565
0.81	0.8545	0.6784999	0.827	0.79069997		0.81	0.31771455	0.471150075	0.409775865	0.37908876
0.85	0.9375001	0.7605	0.9945	0.90720003		0.85	0.33289545	0.46952355	0.41487231	0.38754669
0.9	0.9950001	0.8965001	1.1395	1.02325006		0.9	0.35891985	0.4575957	0.41812536	0.39839019
0.96	1.0655	1.025	1.278	1.13835		0.96	0.390366	0.472234425	0.439487055	0.42311337
1.01	1.1925	1.2265	1.362	1.2705		1.01	0.400667325	0.4857888	0.45174021	0.434715915
1.05	1.3685	1.404	1.545	1.44975		1.05	0.426691725	0.47602965	0.45629448	0.446426895
1.1	1.613	1.6955	1.741	1.68895		1.1	0.4706079	0.4706079	0.4706079	0.4706079
1.16	1.792	1.8945	1.9965	1.90455		1.16	0.53241585	0.501511875	0.513873465	0.52005426
1.21	1.9875	2.0535	2.2005	2.0925		1.21	0.594765975	0.52807845	0.55475346	0.568090965
1.25	2.0855	2.149	2.4765	2.26095		1.25	0.654405225	0.55627155	0.59552502	0.615151755
1.31	2.0825	2.3565	2.773	2.4409		1.31	0.73627365	0.616452975	0.664381245	0.68834538
1.35	2.161	2.6155	3.0885	2.66835		1.35	0.8197686	0.706454025	0.751779855	0.77444277
1.4	2.4355	2.925	3.2515	2.90875		1.4	0.924408375	0.821937408	0.862925795	0.883419988
1.45	2.6615	3.2195	3.424	3.1339		1.45	1.006276908	0.936878292	0.964637738	0.978517462
1.5	2.938	3.3585	3.644	3.34655		1.5	1.131519225	1.0323012	1.07198841	1.091832015
1.55	3.3125	3.523	3.8735	3.60005		1.55	1.261641225	1.146700125	1.192676565	1.215664785
1.6	3.6045	3.702	3.997	3.79075		1.6	1.4486916	1.197664575	1.298075385	1.34828079
1.65	3.666	3.8415	4.1935	3.92965		1.65	1.649838525	1.2990513	1.43936619	1.509523635
1.7	3.896	4.0325	4.667	4.24535		1.7	1.8152019	1.388510175	1.559186865	1.64452521
1.75	4.1905	4.382	5.0475	4.59075		1.75	1.953456525	1.474716	1.66621221	1.761960315
1.8	4.327	4.639499	5.045	4.7079497		1.8	2.01797535	1.5853197	1.75838196	1.84491309
1.85	4.559999	4.799	5.296	4.9260997		1.85	2.159483025	1.76640615	1.9236369	2.002252275
1.9	4.849	4.941	5.63	5.189		1.9	2.3573769	1.978396575	2.129988705	2.20578477
1.95	5.09	5.2655	5.8515	5.44725		1.95	2.575873425	2.2901472	2.40443769	2.461582935
2	5.422	5.5775	5.898	5.65905		2	2.6349705	2.554186425	2.586500055	2.60265687
2.05	5.823	5.7835	6.0965	5.92055		2.05	2.7889482	2.70762195	2.74015245	2.7564177
2.1	5.8665	6.281499	6.5445	6.2621997		2.1	2.98955295	2.9212389	2.94856452	2.96222733
2.15	5.907001	6.622	6.7285	6.4501003		2.15	3.427088175	3.0622044	3.20815791	3.281134665
2.2	6.129999	6.777001	6.994	6.6697		2.2	3.774080175	3.2617248	3.46666695	3.569138025
2.25	6.5135	7.081	7.4495	7.05815		2.25	4.0207698	3.371786325	3.631379715	3.76117641
2.31	6.801499	7.717	7.87	7.5035497		2.31	4.136253075	3.667813875	3.855189555	3.948877395
2.35	7.1555	8.105	8.151001	7.8385504		2.35	4.242519375	4.1313735	4.17583185	4.198061025
2.4	7.334001	8.3855	8.3085	8.0392503		2.4	4.378063125	4.50330555	4.45320858	4.428160095
2.45	7.4555	8.363501	8.531499	8.1582999		2.45	4.470776134	4.7733087	4.652295674	4.591789161
2.5	7.944998	8.3495	9.1535	8.5497494		2.5	4.733729925	4.937044466	4.855718649	4.815055741
2.55	8.301501	8.680501	9.363501	8.840001		2.55	5.00427525	5.042769675	5.027371905	5.01967302
2.6	8.2405	9.0705	9.299	8.9129		2.6	5.43584655	5.163132525	5.272218135	5.32676094
2.65	8.537999	9.4345	9.146999	9.0505493		2.65	5.7166932	5.528558475	5.603812365	5.64143931
2.7	8.739999	9.577	9.105	9.1370997		2.7	5.844105409	5.858200875	5.852562689	5.849743596
2.75	8.863001	9.801999	9.4935	9.3969		2.75	5.952540409	6.219289425	6.112589819	6.059240016
2.8	9.114501	10.2065	9.8325	9.7293003		2.8	6.045793425	6.5689923	6.35971275	6.255072975
2.85	9.152499	10.625	10.175	10.0032497		2.85	6.3629658	6.835743484	6.646632411	6.552076874
2.9	9.303001	10.884	10.32	10.1841003		2.9	6.718090425	7.1068299	6.95133411	6.873586215
2.95	9.7275	10.779	10.34	10.28795		2.95	7.0352628	7.297133325	7.192385115	7.14001101
3	10.0905	10.6165	10.68	10.4841		3	7.26839805	7.569306259	7.448942976	7.388761334
3.05	10.429	10.9995	11.249	10.92815		3.05	7.547618175	7.857201184	7.733367981	7.671451379
3.1	10.422	11.5415	11.839	11.32465		3.1	8.035032416	8.003045175	8.015840071	8.022237519
3.15	10.463	11.708	12.168	11.5185		3.15	8.396123134	8.138590009	8.241603259	8.293109884
3.2	10.879	11.6135	12.2805	11.65995		3.2	8.695403734	8.259495034	8.433858514	8.521040254
3.25	11.1445	11.6245	12.363	11.7759		3.25	8.89492305	8.51106315	8.66460711	8.74137909
3.3	11.3735	12.2885	12.578	12.1298		3.3	9.107456734	8.817935284	8.933743864	8.991648154
3.35	11.512	12.893	12.66	12.3855		3.35	9.240288525	9.218601525	9.227276325	9.231613725
3.4	11.439	12.853	12.45	12.2676		3.4	9.342217425	9.5509548	9.46745985	9.425712375
3.45	11.3715	12.6875	12.4855	12.2119		3.45	9.662641766	9.89903115	9.804475396	9.757197519
3.5	11.6895	12.788	12.5295	12.35505		3.5	10.04596058	10.1603595	10.11459993	10.09172015
3.55	11.9885	12.7445	12.4445	12.3977		3.55	10.59138646	10.38536213	10.46777186	10.50897672
3.6	11.996	12.8695	13.001	12.66005		3.6	11.0538639	10.6201239	10.7936199	10.8803679
3.65	11.9335	13.416	13.596	13.04325		3.65	11.36019278	10.97253765	11.1275997	11.20513073
3.7	12.2795	13.5595	13.665	13.2177		3.7	11.63615985	11.4268803	11.51059212	11.55244803
3.75	12.4815	13.37	13.7905	13.27165		3.75	11.97393488	11.8801386	11.91765711	11.93641637
3.8	12.3615	13.617	13.8975	13.35255		3.8	12.2553237	12.20002185	12.22214259	12.23320296
3.85	12.524	13.7765	13.9225	13.45915		3.85	12.8300292	12.34478258	12.53888123	12.63593055
3.9	12.5905	13.733	13.837	13.43185		3.9	13.25184135	12.74816078	12.94963301	13.05036912
3.95	12.6465	13.7475	13.693	13.3954		3.95	13.6497978	13.29142013	13.4347712	13.50644673
4	12.8075	13.7885	13.9005	13.539		4	14.04558555	13.8254625	13.91351172	13.95753633
4.05	13.209	13.906	14.231	13.8269		4.05	14.67233985	14.2375155	14.41144524	14.49841011
4.1	13.5455	14.431	14.4155	14.15915		4.1	15.1245138	14.5606518	14.7861966	14.898969
4.15	13.83	14.885	14.666	14.4809		4.15	15.47259015	14.91306555	15.13687539	15.24878031
4.2	14.08	15.1255	15.1695	14.82945		4.2	15.62223045	15.25355145	15.40102305	15.47475885
4.25	14.2625	15.568	15.551	15.16955		4.25	15.7859673	15.5669286	15.65454408	15.69835182
4.3	14.715	15.735	15.416	15.3014		4.3	16.0570548	15.91012538	15.96889715	15.99828303
4.35	14.8695	15.824	15.3455	15.34625		4.35	16.41597465	16.2500691	16.31643132	16.34961243
4.4	14.781	15.901	15.6545	15.4664		4.4	16.8052563	16.80254543	16.80362978	16.80417195
4.45	15.033	16.0835	16.117	15.78175		4.45	17.15983875	17.29863555	17.24311683	17.21535747
4.5	15.3895	16.1675	16.431	16.0395		4.5	17.43960105	17.6944233	17.5924944	17.54152995
4.55	15.681	16.038	16.359	16.0593		4.55	17.75623125	17.86249755	17.81999103	17.79873777
4.6	15.7745	16.13	16.531	16.18375		4.6	18.14171768	18.04304183	18.08251217	18.10224734
4.65	15.743	16.7415	17.0225	16.55435		4.65	18.62750648	18.32009325	18.44305854	18.50454119
4.7	15.8595	17.288	17.572	16.97305		4.7	19.2081759	18.76413458	18.94175111	19.03055937
4.75	15.9495	17.32	17.456	16.96325		4.75	19.65601245	18.95172713	19.23344126	19.37429832
4.8	15.9345	17.1765	17.1135	16.7787		4.8	20.1602352	19.33992443	19.66804874	19.83211089
4.85	15.758	17.013	17.589	16.8669		4.85	20.51481765	19.65330158	19.99790801	20.17021122
4.9	16.153	16.732	18.07	17.0935		4.9	20.89054493	20.12282513	20.42991305	20.58345701
4.95	16.8735	16.935	18.119	17.39015		4.95	21.13072845	20.472528	20.73580818	20.86744827
5	17.106	17.4425	18.2085	17.64795		5	21.63169815	21.00711255	21.25694679	21.38186391
